# Supplementary material for: Methadone maintenance treatment is more effective than compulsory detoxification in addressing gut microbiota dysbiosis caused by heroin abuse
Source: Front Microbiol. 2023 Oct 20;14:1283276. doi: 10.3389/fmicb.2023.1283276 (PMC10635210; doi:10.3389/fmicb.2023.1283276)
Supplement: Supplementary file 1 [file Table_1.XLSX]

## Sheet: Table S1
Table S1. OTU statistics
Sample name a	Tag number	OTU number	SRA (16S rDNA sequencing)	SRA (Metagenomic sequencing)
C1	38510	453	SRS12083440	SRS12080905
C2	39480	266	SRS12083441	SRS12080906
C3	39713	269	SRS12083515	SRS12080917
C4	40803	224	SRS12083526	SRS12080928
C5	40148	354	SRS12083537	SRS12080939
C6	39631	205	SRS12083548	SRS12080948
C7	40142	244	SRS12083559	SRS12080949
C8	39865	218	SRS12083571	SRS12080950
C9	40071	364	SRS12083581	SRS12080951
C10	40983	294	SRS12083475	SRS12080952
C11	40250	368	SRS12083442	SRS12080907
C12	39581	312	SRS12083453	SRS12080908
C13	40314	208	SRS12083464	/
C14	39884	434	SRS12083487	/
C15	39690	386	SRS12083498	/
C16	39027	306	SRS12083509	/
C17	39668	283	SRS12083511	/
C18	39694	328	SRS12083513	/
C19	41028	296	SRS12083512	/
C20	33849	267	SRS12083514	/
C21	34115	245	SRS12083516	/
C22	37016	197	SRS12083517	/
C23	40688	363	SRS12083519	/
C24	34269	258	SRS12083518	/
C25	36319	235	SRS12083520	/
C26	37378	267	SRS12083521	/
C27	36345	221	SRS12083522	/
C28	33947	219	SRS12083523	/
C29	36982	307	SRS12083524	/
C30	39937	347	SRS12083527	/
C31	39755	403	SRS12083528	/
C32	40192	282	SRS12083530	/
C33	41033	226	SRS12083533	/
C34	39641	286	SRS12083534	/
H1	40012	219	SRS12083535	SRS12080909
H2	39569	156	SRS12083536	SRS12080910
H3	38355	138	SRS12083538	SRS12080911
H4	40201	280	SRS12083539	SRS12080912
H5	40471	265	SRS12083540	SRS12080913
H6	40129	306	SRS12083541	SRS12080914
H7	38998	266	SRS12083542	SRS12080915
H8	38020	136	SRS12083543	SRS12080916
H9	40799	275	SRS12083544	SRS12080918
H10	38970	125	SRS12083545	SRS12080919
H11	40134	241	SRS12083546	SRS12080920
H12	37796	297	SRS12083547	/
H13	40293	202	SRS12083549	/
H14	39518	317	SRS12083551	/
H15	39697	322	SRS12083550	/
H16	35748	186	SRS12083553	/
H17	40018	239	SRS12083552	/
H18	40099	88	SRS12083554	/
H19	38232	258	SRS12083555	/
H20	39018	338	SRS12083556	/
H21	39789	305	SRS12083557	/
H22	40243	291	SRS12083558	/
H23	39832	242	SRS12083560	/
H24	41189	195	SRS12083561	/
H25	38236	196	SRS12083564	/
H26	40388	259	SRS12083565	/
H27	39318	373	SRS12083566	/
H28	39254	210	SRS12083567	/
H29	36108	124	SRS12083569	/
H30	34873	243	SRS12083568	/
H31	39866	276	SRS12083572	/
H32	40778	312	SRS12083573	/
H33	34243	181	SRS12083574	/
H34	38233	110	SRS12083576	/
H35	39751	214	SRS12083577	/
H36	40582	229	SRS12083578	/
W1	39490	258	SRS12083579	SRS12080921
W2	40316	287	SRS12083580	SRS12080922
W3	39184	372	SRS12083582	SRS12080923
W4	40099	194	SRS12083583	SRS12080924
W5	37947	122	SRS12083584	SRS12080925
W6	37590	193	SRS12083585	SRS12080926
W7	37208	165	SRS12083586	SRS12080927
W8	37959	154	SRS12083587	SRS12080929
W9	34565	222	SRS12083588	SRS12080930
W10	38908	278	SRS12083589	SRS12080931
W11	38788	122	SRS12083590	SRS12080932
W12	38430	118	SRS12083474	SRS12080933
W13	39658	232	SRS12083476	SRS12080934
W14	40199	309	SRS12083477	/
W15	39356	245	SRS12083478	/
W16	40695	276	SRS12083480	/
W17	40478	345	SRS12083481	/
W18	39918	297	SRS12083483	/
W19	39495	301	SRS12083484	/
W20	39346	305	SRS12083486	/
W21	40038	188	SRS12083443	/
W22	35956	170	SRS12083444	/
W23	40837	401	SRS12083445	/
W24	39360	222	SRS12083446	/
W25	35723	200	SRS12083447	/
W26	40363	282	SRS12083449	/
W27	40733	175	SRS12083448	/
W28	35412	181	SRS12083451	/
W29	40098	219	SRS12083450	/
W30	38987	358	SRS12083452	/
W31	40701	237	SRS12083454	/
W32	40590	347	SRS12083455	/
W33	40826	220	SRS12083456	/
W34	40171	202	SRS12083457	/
W35	40557	326	SRS12083458	/
W36	40735	311	SRS12083459	/
W37	39370	253	SRS12083460	/
W38	39683	281	SRS12083462	/
W39	40409	317	SRS12083463	/
W40	40024	176	SRS12083465	/
M1	41152	317	SRS12083466	SRS12080935
M2	40394	246	SRS12083467	SRS12080936
M3	40440	251	SRS12083468	SRS12080937
M4	40977	316	SRS12083469	SRS12080938
M5	40739	224	SRS12083470	SRS12080940
M6	40663	169	SRS12083471	SRS12080941
M7	41071	298	SRS12083472	SRS12080942
M8	40693	213	SRS12083473	SRS12080943
M9	39979	377	SRS12083485	SRS12080944
M10	40314	329	SRS12083488	SRS12080945
M11	40644	392	SRS12083489	SRS12080946
M12	41129	359	SRS12083490	SRS12080947
M13	40963	295	SRS12083491	/
M14	40393	414	SRS12083492	/
M15	39510	401	SRS12083493	/
M16	39996	288	SRS12083494	/
M17	40149	239	SRS12083495	/
M18	40722	285	SRS12083496	/
M19	40852	305	SRS12083497	/
M20	40686	279	SRS12083499	/
M21	40473	216	SRS12083500	/
M22	40747	288	SRS12083501	/
M23	40422	389	SRS12083502	/
M24	40312	317	SRS12083503	/
M25	41132	340	SRS12083504	/
M26	40245	266	SRS12083505	/
M27	40253	212	SRS12083506	/
M28	41169	223	SRS12083507	/
M29	40954	200	SRS12083508	/
M30	41453	258	SRS12083510	/
a C: healthy controls; H: HUD patients with heroin addiction; W: HUD patients with heroin withdrawal; M: HUD patients with MMT.

## Sheet: Table S2
Table S2. The PERMANOVA results of principal coordinate analysis (PCoA)
Figure 1G	Bray-curtis PcOA	SumOfSqs	R2	F	Pr(>F)
	3	3.75086	0.0793623	3.9079	0.001
	pairs	Df	SumsOfSqs	F.Model	R2	p.value	p.adjusted	sig
	Control vs Addiction	1	1.3219	4.06744	0.0564394	0.001	0.001	**
	Control vs Methadone	1	1.08841	3.78197	0.0574925	0.001	0.001	**
	Control vs Wthdrawal	1	1.54674	4.82835	0.0628459	0.001	0.001	**
	Addiction vs Methadone	1	1.08142	3.38495	0.050233	0.001	0.001	**
	Addiction vs Wthdrawal	1	1.11399	3.21152	0.0415938	0.001	0.001	**
	Methadone vs Wthdrawal	1	1.32047	4.19355	0.0580876	0.001	0.001	**
Figure 1H	Weighted unifrac PcOA	SumOfSqs	R2	F	Pr(>F)
	3	1.34177	0.105047	5.32107	0.001
	pairs	Df	SumsOfSqs	F.Model	R2	p.value	p.adjusted	sig
	Control vs Addiction	1	0.619315	7.17556	0.0954507	0.001	0.0015	**
	Control vs Methadone	1	0.255028	4.18851	0.0632815	0.003	0.0036	**
	Control vs Wthdrawal	1	0.491807	5.6969	0.0733221	0.001	0.0015	**
	Addiction vs Methadone	1	0.569662	6.99024	0.0984676	0.001	0.0015	**
	Addiction vs Wthdrawal	1	0.254127	2.45621	0.0321257	0.043	0.043	*
	Methadone vs Wthdrawal	1	0.498118	6.08959	0.0821922	0.001	0.0015	**
Figure 1I	Uneighted unifrac PcOA	SumOfSqs	R2	F	Pr(>F)
	3	1.56418	0.0864751	4.29129	0.001
	pairs	Df	SumsOfSqs	F.Model	R2	p.value	p.adjusted	sig
	Control vs Addiction	1	0.723118	5.45903	0.074314	0.001	0.001	**
	Control vs Methadone	1	0.485322	4.11865	0.0622919	0.001	0.001	**
	Control vs Wthdrawal	1	0.529036	4.23486	0.0555502	0.001	0.001	**
	Addiction vs Methadone	1	0.5175	4.39871	0.0643098	0.001	0.001	**
	Addiction vs Wthdrawal	1	0.481399	3.86446	0.0496306	0.001	0.001	**
	Methadone vs Wthdrawal	1	0.391657	3.5432	0.0495254	0.001	0.001	**
Figure 3A	Bray-curtis PcOA	SumOfSqs	R2	F	Pr(>F)
	3	2.83313	0.149925	2.58672	0.001
	pairs	Df	SumsOfSqs	F.Model	R2	p.value	p.adjusted	sig
	Control vs Addiction	1	1.29037	3.49422	0.142655	0.001	0.002	**
	Control vs Methadone	1	1.24514	3.41305	0.134303	0.001	0.002	**
	Control vs Withdrawal	1	1.39225	3.97601	0.147391	0.001	0.002	**
	Addiction vs Methadone	1	0.426751	1.11881	0.050582	0.205	0.205	ns
	Addiction vs Withdrawal	1	0.557712	1.5265	0.0648841	0.025	0.03	*
	Methadone vs Withdrawal	1	0.736867	2.03976	0.081461	0.004	0.006	**

## Sheet: Table S3
Table S3. Altered gut microbiota compositions of HUD patients in different states
Phylum	Difference between control, addiction, withdrawal and methadone groups				Difference between healthy controls and HUD patients				Relative abundance
	Method: Kruskal-Wallis test				Method: Wilcox test				Healthy controls																																		HUD patients
	Statistic	p	p.adj (FDR)	p.adj.signif	Statistic	p	p.adj (FDR)	p.adj.signif	Control (n=34)																																		Addiction (n=36)
Acidobacteria	13.7642	0.00324	0.00833143	**	2090	0.000515	0.002034	**	0.602441	0.79331	0.16221	0	0.027543	0	0	0	0	0	0	0	0	0	0	0	0	0	0	0	0.293351	0.985135	0	0	0	0	0	0	0	0	0	0	0	0	0	0	0	0	0	0	0
Actinobacteria	27.3405	4.99e-06	4.491e-05	****	1137	0.00124	0.00372	**	0.898468	0.21475	1.85067	0.294738	1.585	0.948308	0.472731	2.37857	1.08221	6.07649	0.475915	8.4283	4.36883	0.148873	1.57441	2.15728	0.519079	5.0826	5.62981	1.33452	1.0355	1.99798	1.73982	0.199153	2.62256	19.2673	0.392922	0.029313	1.33996	0.376434	0.033041	1.35106	0.033017	0.032403	11.1941	0.883691	5.25911	9.16755	4.08554	25.7921	22.8101
Bacteroidetes	11.89	0.00777	0.0127145	*	1996	0.347	0.480462	ns	68.6082	4.84576	40.5697	58.8367	60.5053	54.783	65.3588	48.5634	74.0773	54.8759	50.4595	6.15151	42.3931	69.5743	46.607	19.4682	43.5727	21.7261	43.513	32.6413	48.4656	13.933	65.178	66.6078	47.9795	5.57181	43.2509	40.1847	51.8127	56.3687	51.5983	51.0835	59.4772	56.6795	10.1794	79.5137	53.0627	0.909013	37.5448	0.601583	0.551879
candidate_division_WPS.1	12.5707	0.00566	0.010584	*	2052.5	0.000536	0.002034	**	0.01558	0.025265	0.004915	0	0	0	0	0	0	0	0	0	0	0	0	0	0	0	0	0	0.017551	0.027715	0	0	0	0	0	0	0	0	0	0	0	0	0	0	0	0	0	0	0
Candidatus_Saccharibacteria	1.12846	0.77	0.77	ns	1714	0.605	0.640588	ns	0.002597	0.010106	0.002458	0	0	0	0	0	0.002523	0	0	0	0	0.002523	0	0	0.002496	0.00488	0	0.002481	0	0.005039	0	0	0	0.007312	0	0	0	0	0	0	0	0	0	0	0	0	0.002452	0.005841	0.010462
Chloroflexi	16.9696	0.000717	0.0032265	**	2217	6.32e-05	0.000945	***	0.919242	1.81906	0.267892	0	0.045071	0.002515	0	0	0	0	0	0	0	0	0	0	0	0.00244	0	0	0.631832	1.66289	0	0.005042	0	0	0	0	0	0	0	0	0	0	0	0	0	0	0	0	0
Cyanobacteria	15.0185	0.0018	0.0054	**	1539	0.174	0.310909	ns	0.002597	0.002526	0.002458	0.005408	0	0	0	0	0	0	0	0.002451	0	0	0.004982	0	0.004991	0	0.014907	0.002481	0	0.005039	0	0	0.032751	0.021936	0.023634	0	0	0	0	0	0	0	0.004999	0	0	0.002868	0	0	0
Deinococcus.Thermus	15.5851	0.00138	0.004968	**	2104	0.000105	0.000945	***	0.067515	0.096006	0.014746	0	0.002504	0	0	0	0	0	0	0	0	0	0	0	0	0	0	0	0.020058	0.095742	0	0	0	0	0	0	0	0	0	0	0	0	0	0	0	0	0	0	0
Elusimicrobia	7.60843	0.0548	0.0822	ns	1751	0.328	0.480462	ns	0	0	0	0	0	0	0	0	0	0	0	0	0	0	0	0	0	0	0	0	0	0	0	0	0	0	0	0	0	0	0	0	0	0	0	0	0	0	0	0	0
Firmicutes	13.0966	0.00443	0.0099675	**	2212	0.0466	0.10485	ns	23.4303	52.3433	36.4874	33.0134	36.3422	38.9033	26.5749	29.4714	23.8289	35.6282	43.696	83.1556	42.4654	17.1583	30.3498	54.5416	53.6024	60.0664	40.9267	61.3831	42.9721	52.8471	29.6051	24.9042	44.4853	58.3114	54.4152	57.4703	43.7027	31.5971	46.7166	46.2197	39.0315	38.0505	43.6844	16.4621	25.6446	87.6093	44.5436	72.2688	54.9342
Fusobacteria	5.30777	0.151	0.209077	ns	1689	0.575	0.640588	ns	0.090885	0	0.874951	0	0	0.128286	0.017416	0.068238	0	0.065856	0.010072	0.009803	0	2.78065	0.291465	0.147999	0.002496	0.600249	0	0.114104	0	0	0	0.937784	0	0	0	0	0	0	0	0	0	1.0811	0.007498	0.002646	0.005126	0	0	0	0
Lentisphaerae	3.99789	0.262	0.3144	ns	1730.5	0.532	0.6384	ns	0	0	0	0	0.002504	0	0	0	0	0	0	0	0	0	0	0	0.002496	0	0.024845	0	0	0	0	0	0	0	0	0	0	0	0	0	0	0	0	0	0	0	0	0	0
Planctomycetes	12.4909	0.00588	0.010584	*	2051.5	0.000565	0.002034	**	0.018177	0.037897	0.004915	0	0	0	0	0	0	0	0	0	0	0	0	0	0	0	0	0	0.012536	0.035273	0	0	0	0	0	0	0	0	0	0	0	0	0	0	0	0	0	0	0
Proteobacteria	18.7653	0.000306	0.001836	**	1239	0.00627	0.0161229	*	4.59101	38.2759	19.5611	7.84706	1.45479	5.18174	7.57116	19.5111	0.963649	3.34853	5.34586	2.24984	10.7701	10.3353	21.1424	23.6824	0.865963	12.0879	4.30807	4.50712	5.47588	27.2789	3.47708	7.29051	4.86975	16.6642	1.88484	1.78807	3.14459	11.6578	1.50059	0.885548	1.4555	4.15648	34.9145	3.13261	15.744	2.31124	13.7991	1.24989	21.6933
Synergistetes	2.70718	0.439	0.468	ns	1564	0.19	0.310909	ns	0.005193	0	0	0	0.015024	0.002515	0	0	0.002523	0	0.002518	0	0.002491	0	0.012456	0	0.009982	0	0	0	0	0	0	0.045377	0	0	0	0	0	0	0.002753	0	0.002751	0	0	0	0.281921	0	0	0	0
Tenericutes	2.68724	0.442	0.468	ns	1700	0.16	0.310909	ns	0	0	0	0	0	0	0	0	0	0	0	0	0	0	0	0	0	0	0	0	0	0	0	0	0	0	0	0	0	0	0	0	0	0	0	0	0	0	0	0	0
Verrucomicrobia	4.82637	0.185	0.237857	ns	1952	0.422	0.542571	ns	0.028564	0.063162	0.002458	0.002704	0.002504	0	0	0.002437	0.005045	0	0.010072	0	0	0	0.017438	0.002508	0.37184	0.00732	5.57515	0	0.476382	0.025195	0	0	0	0.002437	0	0	0	0	0.066081	0.117716	0	0	0.002499	0.005292	0.002563	0	0	0.081769	0
Unclassified	27.8169	3.97e-06	4.491e-05	****	1890	0.667	0.667	ns	0.719294	1.47293	0.19416	0	0.017528	0.050308	0.004976	0.004874	0.03784	0.005066	0	0.002451	0	0	0	0	1.04564	0.422126	0.007453	0.014883	0.599238	1.10103	0	0.010084	0.010077	0.153554	0.032497	0.527627	0	0	0.082601	0.342447	0	0	0.012496	0	0	0	0.024523	0	0
Dunn’s post hoc after Kruskal-Wallis test
Phylum	Comparison	Statistic	p	p.adj (Dunn)	p.adj.signif
Acidobacteria	Addiction vs. Control	3.19612	0.00139288	0.0069644	**
Acidobacteria	Addiction vs. Methadone	1.12396	0.261028	0.749921	ns
Acidobacteria	Addiction vs. Withdrawal	0	1	1	ns
Acidobacteria	Control vs. Methadone	-1.94212	0.052123	0.208492	ns
Acidobacteria	Control vs. Withdrawal	-3.27669	0.00105032	0.0063019	**
Acidobacteria	Methadone vs. Withdrawal	-1.15041	0.249974	0.749921	ns
Actinobacteria	Addiction vs. Control	-3.8179	0.000134592	0.00080755	***
Actinobacteria	Addiction vs. Methadone	-3.68418	0.00022944	0.00105412	**
Actinobacteria	Addiction vs. Withdrawal	-0.211664	0.832369	1	ns
Actinobacteria	Control vs. Methadone	0.00907099	0.992762	1	ns
Actinobacteria	Control vs. Withdrawal	3.70568	0.000210824	0.00105412	**
Actinobacteria	Methadone vs. Withdrawal	3.56955	0.000357602	0.0010728	**
Bacteroidetes	Addiction vs. Control	1.625	0.104162	0.38546	ns
Bacteroidetes	Addiction vs. Methadone	2.89459	0.0037965	0.0189825	*
Bacteroidetes	Addiction vs. Withdrawal	0.0032793	0.997383	0.997383	ns
Bacteroidetes	Control vs. Methadone	1.30526	0.191805	0.38546	ns
Bacteroidetes	Control vs. Withdrawal	-1.66274	0.096365	0.38546	ns
Bacteroidetes	Methadone vs. Withdrawal	-2.95959	0.00308047	0.0184828	*
candidate_division_WPS.1	Addiction vs. Control	3.04602	0.00231895	0.0115948	*
candidate_division_WPS.1	Addiction vs. Methadone	0.639489	0.522505	1	ns
candidate_division_WPS.1	Addiction vs. Withdrawal	0	1	1	ns
candidate_division_WPS.1	Control vs. Methadone	-2.27693	0.0227901	0.0911604	ns
candidate_division_WPS.1	Control vs. Withdrawal	-3.1228	0.0017914	0.0107484	*
candidate_division_WPS.1	Methadone vs. Withdrawal	-0.654537	0.512766	1	ns
Chloroflexi	Addiction vs. Control	3.83034	0.000127968	0.00076781	***
Chloroflexi	Addiction vs. Methadone	0.904599	0.365678	1	ns
Chloroflexi	Addiction vs. Withdrawal	0.730049	0.46536	1	ns
Chloroflexi	Control vs. Methadone	-2.76409	0.00570815	0.0228326	*
Chloroflexi	Control vs. Withdrawal	-3.20789	0.00133714	0.00668571	**
Chloroflexi	Methadone vs. Withdrawal	-0.231472	0.816948	1	ns
Cyanobacteria	Addiction vs. Control	-0.247156	0.804787	1	ns
Cyanobacteria	Addiction vs. Methadone	3.11497	0.00183962	0.00735849	**
Cyanobacteria	Addiction vs. Withdrawal	-0.0988184	0.921282	1	ns
Cyanobacteria	Control vs. Methadone	3.31011	0.000932606	0.00559564	**
Cyanobacteria	Control vs. Withdrawal	0.156063	0.875983	1	ns
Cyanobacteria	Methadone vs. Withdrawal	-3.28227	0.00102975	0.00559564	**
Deinococcus.Thermus	Addiction vs. Control	3.38031	0.000724034	0.00362017	**
Deinococcus.Thermus	Addiction vs. Methadone	0.607407	0.543581	1	ns
Deinococcus.Thermus	Addiction vs. Withdrawal	0	1	1	ns
Deinococcus.Thermus	Control vs. Methadone	-2.62775	0.00859517	0.0343807	*
Deinococcus.Thermus	Control vs. Withdrawal	-3.46552	0.000529201	0.00317521	**
Deinococcus.Thermus	Methadone vs. Withdrawal	-0.621701	0.534139	1	ns
Firmicutes	Addiction vs. Control	2.28858	0.0221035	0.088414	ns
Firmicutes	Addiction vs. Methadone	-0.614492	0.53889	1	ns
Firmicutes	Addiction vs. Withdrawal	2.27941	0.0226424	0.088414	ns
Firmicutes	Control vs. Methadone	-2.79136	0.00524876	0.0309374	*
Firmicutes	Control vs. Withdrawal	-0.101347	0.919275	1	ns
Firmicutes	Methadone vs. Withdrawal	2.79711	0.00515623	0.0309374	*
Planctomycetes	Addiction vs. Control	3.03738	0.00238648	0.0119324	*
Planctomycetes	Addiction vs. Methadone	0.648962	0.516363	1	ns
Planctomycetes	Addiction vs. Withdrawal	0	1	1	ns
Planctomycetes	Control vs. Methadone	-2.25934	0.0238625	0.0954501	ns
Planctomycetes	Control vs. Withdrawal	-3.11394	0.00184606	0.0110764	*
Planctomycetes	Methadone vs. Withdrawal	-0.664234	0.50654	1	ns
Proteobacteria	Addiction vs. Control	-4.07565	4.58857e-05	0.000275314	***
Proteobacteria	Addiction vs. Methadone	-2.12496	0.0335903	0.134361	ns
Proteobacteria	Addiction vs. Withdrawal	-3.30792	0.000939905	0.00469953	**
Proteobacteria	Control vs. Methadone	1.79393	0.0728238	0.218471	ns
Proteobacteria	Control vs. Withdrawal	0.920513	0.357305	0.662597	ns
Proteobacteria	Methadone vs. Withdrawal	-0.971502	0.331299	0.662597	ns
Unclassified	Addiction vs. Control	3.24329	0.00118157	0.00472629	**
Unclassified	Addiction vs. Methadone	4.94527	7.60382e-07	4.56229e-06	****
Unclassified	Addiction vs. Withdrawal	3.9728	7.10316e-05	0.000355158	***
Unclassified	Control vs. Methadone	1.78407	0.0744117	0.223235	ns
Unclassified	Control vs. Withdrawal	0.58765	0.556767	0.556767	ns
Unclassified	Methadone vs. Withdrawal	0.199578	0.199578	0.399155	ns
Class	Difference between control, addiction, withdrawal and methadone groups				Difference between healthy controls and HUD patients				Relative abundance
	Method: Kruskal-Wallis test				Method: Wilcox test				Healthy controls																																		HUD patients
	Statistic	p	p.adj (FDR)	p.adj.signif	Statistic	p	p.adj (FDR)	p.adj.signif	Control (n=34)																																		Addiction (n=36)
Acidobacteria_Gp4	13.7642	0.00324	0.00756	**	2090	0.000515	0.00270375	**	0.485588	0.603825	0.13026	0	0.022535	0	0	0	0	0	0	0	0	0	0	0	0	0	0	0	0.24822	0.79869	0	0	0	0	0	0	0	0	0	0	0	0	0	0	0	0	0	0	0
Actinobacteria	27.3405	4.99e-06	5.2395e-05	****	1137	0.00124	0.00511	**	0.898468	0.21475	1.85067	0.294738	1.585	0.948308	0.472731	2.37857	1.08221	6.07649	0.475915	8.4283	4.36883	0.148873	1.57441	2.15728	0.519079	5.0826	5.62981	1.33452	1.0355	1.99798	1.73982	0.199153	2.62256	19.2673	0.392922	0.029313	1.33996	0.376434	0.033041	1.35106	0.033017	0.032403	11.1941	0.883691	5.25911	9.16755	4.08554	25.7921	22.8101
Alphaproteobacteria	5.00747	0.171	0.189	ns	2085	0.0589	0.137433	ns	0.129836	0.224855	0.036866	0	0.005008	0	0	0	0	0.005066	0	0	0	0	0	0.002508	0	0	0	0	0.052653	0.166289	0	0	0	0.009749	0.002954	0	0	0	0.01652	0	0	0	0	0	0	0	0	0	0.005231
Anaerolineae	14.2548	0.00258	0.00756	**	2166	0.000275	0.001925	**	0.519346	1.06112	0.176956	0	0.025039	0.002515	0	0	0	0	0	0	0	0	0	0	0	0	0	0	0.35854	0.980096	0	0.005042	0	0	0	0	0	0	0	0	0	0	0	0	0	0	0	0	0
Bacilli	22.7982	4.45e-05	0.0003115	***	890	9.45e-06	9.9225e-05	****	0.215528	4.26973	0.803677	0.132497	0.075118	0.364734	0.097034	0.372871	0.032794	0.26849	0.017626	0.345563	0.418452	0.257374	1.5769	0.062712	0.142248	1.10778	0.561491	0.099221	0.263263	0.561854	0.051247	0.060502	0.193984	0.272984	0.141806	0.067419	0.726713	0.402696	0.068834	0.066884	0.115559	0.02062	12.1464	0.097894	0.110206	30.8634	0.890186	34.7633	47.3308
Bacteroidia	12.7686	0.00516	0.010836	*	2011	0.311	0.4592	ns	68.0395	3.51684	40.405	58.8367	60.4752	54.783	65.3588	48.5634	74.0773	54.8759	50.4595	6.15151	42.3558	69.5718	46.607	19.4682	43.5727	21.7261	43.4807	32.6388	48.1722	13.0108	65.178	66.6078	47.977	5.56449	43.2509	40.1847	51.8127	56.3687	51.5983	51.0835	59.4772	56.6795	10.1794	79.5137	53.0627	0.909013	37.5448	0.598663	0.551879
Betaproteobacteria	15.3736	0.00152	0.0063	**	1978	0.394	0.486706	ns	1.84627	0.353705	0.64884	2.34438	0.560883	3.73789	1.16441	5.17632	0.274968	0.947315	1.64682	0.147048	0.31633	8.29149	4.49654	5.82466	0.267026	4.3701	0.852174	0.942601	2.52733	5.8327	2.8365	4.26288	4.02076	0.087745	1.52737	0.155357	2.2855	0.650734	0.61951	0.521697	0.668593	3.78531	14.3482	2.44735	1.10206	0.054483	7.1926	0.00292	0.015693
Chloroplast	15.0185	0.0018	0.0063	**	1539	0.174	0.332182	ns	0.002597	0.002526	0.002458	0.005408	0	0	0	0	0	0	0	0.002451	0	0	0.004982	0	0.004991	0	0.014907	0.002481	0	0.005039	0	0	0.032751	0.021936	0.023634	0	0	0	0	0	0	0	0.004999	0	0	0.002868	0	0	0
Clostridia	31.6176	6.3e-07	1.323e-05	****	2848	3.76e-07	7.896e-06	****	19.5819	1.22786	26.6934	25.1122	21.3787	34.0033	18.5485	27.105	20.2316	24.0628	39.9441	62.2699	38.2535	14.7965	26.5781	51.5314	31.554	44.6868	32.1118	40.6683	36.2426	44.4898	25.1646	22.3581	39.8045	50.9238	48.8286	51.6137	31.2649	26.2482	43.9109	35.2106	34.9759	32.6097	16.8125	14.8931	21.5798	47.0794	34.3739	33.1659	4.7289
Deltaproteobacteria	3.88044	0.275	0.28875	ns	2140	0.101	0.2121	ns	0.251883	0.174326	0.039324	0.073008	0.140221	0.208779	0.084594	0	0.007568	0.747214	0.123385	0	0.037362	0.002523	0.06477	0.010034	0.102318	0.046361	0.034783	0.009922	0.127871	0.141093	0.079432	0.012605	0.264524	0.004875	0.268841	0.58039	0.151286	0.32099	0.137669	0.136444	0.316412	0.324035	0	0.132289	0.030755	0.017205	0.009809	0.029203	0
Elusimicrobia	7.60843	0.0548	0.07784	ns	1751	0.328	0.4592	ns	0	0	0	0	0	0	0	0	0	0	0	0	0	0	0	0	0	0	0	0	0	0	0	0	0	0	0	0	0	0	0	0	0	0	0	0	0	0	0	0	0
Erysipelotrichia	7.86464	0.0489	0.07784	ns	1908	0.608	0.672	ns	0.57907	0.015159	2.06695	0.194689	0.565891	2.2035	0.3334	0.660444	0.456598	0.70922	0.536348	4.82563	2.52815	1.69564	0.582931	1.14888	2.52302	0.566088	1.38385	3.65878	0.313409	0.79869	0.942937	0.738631	0.614702	6.47363	0.369287	0.128976	0.815863	0.423123	0.426774	0.620686	0.740129	0.715822	1.94442	0.283099	0.35112	9.52886	1.73623	4.10887	2.86402
Flavobacteriia	7.57814	0.0556	0.07784	ns	1933	0.383	0.486706	ns	0.124643	0.348652	0.039324	0	0.010016	0	0	0	0	0	0	0	0	0.002523	0	0	0	0	0	0.002481	0.080233	0.226757	0	0	0	0.007312	0	0	0	0	0	0	0	0	0	0	0	0	0	0.00292	0
Fusobacteriia	5.30777	0.151	0.189	ns	1689	0.575	0.670833	ns	0.090885	0	0.874951	0	0	0.128286	0.017416	0.068238	0	0.065856	0.010072	0.009803	0	2.78065	0.291465	0.147999	0.002496	0.600249	0	0.114104	0	0	0	0.937784	0	0	0	0	0	0	0	0	0	1.0811	0.007498	0.002646	0.005126	0	0	0	0
Gammaproteobacteria	20.7746	0.000117	0.00061425	***	1208	0.00393	0.01179	*	2.29551	37.3942	18.8262	5.42967	0.748679	1.23255	6.32215	14.3348	0.681113	1.37285	3.57565	2.10279	10.4165	2.03881	16.5762	17.8427	0.496619	7.66903	3.42112	3.54963	2.74045	21.0733	0.56115	3.0125	0.579433	16.5521	0.085675	1.05232	0.707802	10.686	0.726892	0.227406	0.470491	0.047132	20.5663	0.552969	14.6112	2.23956	6.59669	1.21777	21.6724
Negativicutes	11.0812	0.0113	0.019775	*	1775	0.898	0.898	ns	2.99403	46.8154	6.92096	7.43064	14.1523	2.15319	7.57365	1.32333	3.08771	10.5851	3.15514	15.5895	0.869284	0.408771	1.56943	1.79104	18.8441	13.6935	6.62857	16.9494	5.6213	6.99421	3.39765	1.73692	3.6731	0.611777	4.47871	4.88934	10.8764	4.38297	2.02373	10.2333	3.12835	4.6278	12.7787	1.07948	3.44713	0.065954	6.91059	0.049645	0.010462
Sphingobacteriia	11.4037	0.00973	0.0185755	*	2108	0.00146	0.00511	**	0.334978	0.778151	0.103225	0	0.010016	0	0	0	0	0	0	0	0	0	0	0	0	0	0	0	0.127871	0.506425	0	0	0.002519	0	0	0	0	0	0	0	0	0	0	0	0	0	0	0	0
Synergistia	2.70718	0.439	0.439	ns	1564	0.19	0.3325	ns	0.005193	0	0	0	0.015024	0.002515	0	0	0.002523	0	0.002518	0	0.002491	0	0.012456	0	0.009982	0	0	0	0	0	0	0.045377	0	0	0	0	0	0	0.002753	0	0.002751	0	0	0	0.281921	0	0	0	0
Verrucomicrobiae	5.11077	0.164	0.189	ns	1773	0.876	0.898	ns	0	0.002526	0	0.002704	0	0	0	0.002437	0.005045	0	0.010072	0	0	0	0.017438	0.002508	0.37184	0.00732	5.57515	0	0.463845	0	0	0	0	0.002437	0	0	0	0	0.066081	0.117716	0	0	0.002499	0.005292	0.002563	0	0	0.081769	0
Unclassified	13.9104	0.00303	0.00756	**	2333	0.00994	0.0260925	*	1.18411	2.26371	0.27035	0.143313	0.212835	0.228902	0.027369	0.014622	0.060543	0.007599	0.042807	0.127442	0.433396	0.002523	0.04235	0.007525	1.58718	0.439207	0.280745	0.024805	1.43416	1.73343	0.048684	0.020167	0.2091	0.199864	0.629265	1.29855	0.018911	0.140068	0.368953	0.430735	0.071537	0.07659	0.014996	0.108477	0.156338	0.071689	0.659669	0.1869	0.010462
Others (<0.5%)	5.13119	0.162	0.189	ns	2008	0.268	0.432923	ns	0.42067	0.732675	0.110598	0	0.017528	0.002515	0	0	0	0.276089	0	0	0	0.002523	0.004982	0.002508	0.002496	0.00488	0.024845	0.004961	0.190553	0.682792	0	0.002521	0.005039	0	0	0	0	0	0	0	0	0	0	0	0	0	0	0	0
Dunn’s post hoc after Kruskal-Wallis test
Class	Comparison	Statistic	p	p.adj (Dunn)	p.adj.signif
Acidobacteria_Gp4	Addiction vs. Control	3.19612	0.00139288	0.0069644	**
Acidobacteria_Gp4	Addiction vs. Methadone	1.12396	0.261028	0.749921	ns
Acidobacteria_Gp4	Addiction vs. Withdrawal	0	1	1	ns
Acidobacteria_Gp4	Control vs. Methadone	-1.94212	0.052123	0.208492	ns
Acidobacteria_Gp4	Control vs. Withdrawal	-3.27669	0.00105032	0.0063019	**
Acidobacteria_Gp4	Methadone vs. Withdrawal	-1.15041	0.249974	0.749921	ns
Actinobacteria	Addiction vs. Control	-3.8179	0.000134592	0.00080755	***
Actinobacteria	Addiction vs. Methadone	-3.68418	0.00022944	0.00105412	**
Actinobacteria	Addiction vs. Withdrawal	-0.211664	0.832369	1	ns
Actinobacteria	Control vs. Methadone	0.00907099	0.992762	1	ns
Actinobacteria	Control vs. Withdrawal	3.70568	0.000210824	0.00105412	**
Actinobacteria	Methadone vs. Withdrawal	3.56955	0.000357602	0.0010728	**
Anaerolineae	Addiction vs. Control	3.54742	0.000389031	0.00233418	**
Anaerolineae	Addiction vs. Methadone	0.931233	0.351733	1	ns
Anaerolineae	Addiction vs. Withdrawal	0.751544	0.452325	1	ns
Anaerolineae	Control vs. Methadone	-2.4677	0.0135984	0.0543935	ns
Anaerolineae	Control vs. Withdrawal	-2.89666	0.00377153	0.0188576	*
Anaerolineae	Methadone vs. Withdrawal	-0.238287	0.811659	1	ns
Bacilli	Addiction vs. Control	-4.65854	3.18464e-06	1.91079e-05	****
Bacilli	Addiction vs. Methadone	-1.44896	0.147349	0.325042	ns
Bacilli	Addiction vs. Withdrawal	-1.60567	0.108347	0.325042	ns
Bacilli	Control vs. Methadone	3.01755	0.00254825	0.010193	*
Bacilli	Control vs. Withdrawal	3.1946	0.00140027	0.00700136	**
Bacilli	Methadone vs. Withdrawal	-0.0442365	0.964716	0.964716	ns
Bacteroidia	Addiction vs. Control	1.85378	0.0637708	0.255083	ns
Bacteroidia	Addiction vs. Methadone	3.11845	0.00181806	0.0109084	*
Bacteroidia	Addiction vs. Withdrawal	0.287983	0.77336	0.77336	ns
Bacteroidia	Control vs. Methadone	1.30777	0.190952	0.381905	ns
Bacteroidia	Control vs. Withdrawal	-1.61688	0.105904	0.317711	ns
Bacteroidia	Methadone vs. Withdrawal	-2.91791	0.00352389	0.0176194	*
Betaproteobacteria	Addiction vs. Control	1.10934	0.267283	0.534566	ns
Betaproteobacteria	Addiction vs. Methadone	2.69125	0.00711843	0.0355921	*
Betaproteobacteria	Addiction vs. Withdrawal	-1.05624	0.290859	0.534566	ns
Betaproteobacteria	Control vs. Methadone	1.59689	0.110291	0.330872	ns
Betaproteobacteria	Control vs. Withdrawal	-2.17756	0.0294386	0.117754	ns
Betaproteobacteria	Methadone vs. Withdrawal	-3.75927	0.000170411	0.00102247	**
Chloroplast	Addiction vs. Control	-0.247156	0.804787	1	ns
Chloroplast	Addiction vs. Methadone	3.11497	0.00183962	0.00735849	**
Chloroplast	Addiction vs. Withdrawal	-0.0988184	0.921282	1	ns
Chloroplast	Control vs. Methadone	3.31011	0.000932606	0.00559564	**
Chloroplast	Control vs. Withdrawal	0.156063	0.875983	1	ns
Chloroplast	Methadone vs. Withdrawal	-3.28227	0.00102975	0.00559564	**
Clostridia	Addiction vs. Control	4.43195	9.33834e-06	4.66917e-05	****
Clostridia	Addiction vs. Methadone	-0.965234	0.334428	0.334428	ns
Clostridia	Addiction vs. Withdrawal	1.44856	0.147461	0.294922	ns
Clostridia	Control vs. Methadone	-5.18378	2.1743e-07	1.30458e-06	****
Clostridia	Control vs. Withdrawal	-3.11703	0.00182683	0.0073073	**
Clostridia	Methadone vs. Withdrawal	2.3658	0.0179911	0.0539732	ns
Gammaproteobacteria	Addiction vs. Control	-4.36726	1.25813e-05	7.5488e-05	****
Gammaproteobacteria	Addiction vs. Methadone	-3.10404	0.00190896	0.00954482	**
Gammaproteobacteria	Addiction vs. Withdrawal	-2.97969	0.00288536	0.0115414	*
Gammaproteobacteria	Control vs. Methadone	1.10608	0.268691	0.537382	ns
Gammaproteobacteria	Control vs. Withdrawal	1.54274	0.122894	0.368683	ns
Gammaproteobacteria	Methadone vs. Withdrawal	0.342833	0.731724	0.731724	ns
Negativicutes	Addiction vs. Control	1.61355	0.106625	0.362267	ns
Negativicutes	Addiction vs. Methadone	3.27581	0.00105359	0.00632154	**
Negativicutes	Addiction vs. Withdrawal	2.10561	0.0352381	0.176191	ns
Negativicutes	Control vs. Methadone	1.69242	0.0905667	0.362267	ns
Negativicutes	Control vs. Withdrawal	0.419532	0.674828	0.674828	ns
Negativicutes	Methadone vs. Withdrawal	-1.35006	0.176995	0.362267	ns
Sphingobacteriia	Addiction vs. Control	2.34479	0.0190377	0.0951885	ns
Sphingobacteriia	Addiction vs. Methadone	0.144887	0.8848	0.953126	ns
Sphingobacteriia	Addiction vs. Withdrawal	-0.894544	0.371031	0.953126	ns
Sphingobacteriia	Control vs. Methadone	-2.09559	0.0361183	0.144473	ns
Sphingobacteriia	Control vs. Withdrawal	-3.28491	0.00102015	0.00612092	**
Sphingobacteriia	Methadone vs. Withdrawal	-0.999178	0.317709	0.953126	ns
Unclassified	Addiction vs. Control	3.64648	0.000265852	0.00159511	**
Unclassified	Addiction vs. Methadone	2.35219	0.0186634	0.0933172	ns
Unclassified	Addiction vs. Withdrawal	2.29407	0.0217863	0.0933172	ns
Unclassified	Control vs. Methadone	-1.15995	0.246067	0.492135	ns
Unclassified	Control vs. Withdrawal	-1.47904	0.13913	0.417389	ns
Unclassified	Methadone vs. Withdrawal	0.821636	0.821636	0.821636	ns
Order	Difference between control, addiction, withdrawal and methadone groups				Difference between healthy controls and HUD patients				Relative abundance
	Method: Kruskal-Wallis test				Method: Wilcox test				Healthy controls																																		HUD patients
	Statistic	p	p.adj (FDR)	p.adj.signif	Statistic	p	p.adj (FDR)	p.adj.signif	Control (n=34)																																		Addiction (n=36)
Actinomycetales	29.4918	1.77e-06	2.5665e-05	****	1293.5	0.0136	0.0563429	ns	0.116853	0.197064	0.068816	0.002704	0.005008	0.002515	0.01244	0.004874	0	0.010132	0	0.046565	0.012454	0.010093	0.014947	0.007525	0.012478	0.053681	0.012422	0.009922	0.065189	0.15873	0.010249	0.002521	0.002519	0.038998	0.002954	0.002931	0.005403	0.005836	0.002753	0.002675	0	0.002946	0.074978	0.013229	0.038444	0.094629	0.03188	0.645387	0.523108
Aeromonadales	5.69494	0.127	0.193842	ns	1732	0.552	0.72384	ns	0	0	0	0	0	0.173563	0	0	0	0	0	0	0	0.095885	0	0	0	0	0	0	0	0	0	0.007563	0	0	0	0	0	0	0	0	0	0	0	0	0	0	0	0	0
Anaerolineales	14.2548	0.00258	0.0106886	*	2166	0.000275	0.00199375	**	0.519346	1.06112	0.176956	0	0.025039	0.002515	0	0	0	0	0	0	0	0	0	0	0	0	0	0	0.35854	0.980096	0	0.005042	0	0	0	0	0	0	0	0	0	0	0	0	0	0	0	0	0
Bacillales	7.86107	0.049	0.0947333	ns	1604	0.309	0.528444	ns	0.054531	0.065688	0.012289	0	0	0	0.014928	0	0	0	0.002518	0.004902	0	0	0	0	0.007487	0.02684	0.004969	0	0.017551	0.080625	0	0	0	0.009749	0	0	0	0.005836	0	0	0.002751	0	0	0	0	0.005735	0.029428	0.014602	0.015693
Bacteroidales	12.7686	0.00516	0.014964	*	2011	0.311	0.528444	ns	68.0395	3.51684	40.405	58.8367	60.4752	54.783	65.3588	48.5634	74.0773	54.8759	50.4595	6.15151	42.3558	69.5718	46.607	19.4682	43.5727	21.7261	43.4807	32.6388	48.1722	13.0108	65.178	66.6078	47.977	5.56449	43.2509	40.1847	51.8127	56.3687	51.5983	51.0835	59.4772	56.6795	10.1794	79.5137	53.0627	0.909013	37.5448	0.598663	0.551879
Bifidobacteriales	26.5395	7.35e-06	7.105e-05	****	1015	0.000132	0.001276	**	0.758245	0.007579	1.22641	0.04056	0.353056	0.098101	0.072154	1.87898	0.335511	1.27406	0.183819	5.28638	0.219189	0.111024	0.998954	1.71077	0	4.93375	2.4472	0.749119	0.601745	0.846561	0.994184	0.156297	1.29491	14.885	0.363379	0	0.389021	0.356007	0.00826	1.28953	0.027514	0.026512	11.0317	0.693195	0.889333	7.43842	3.10952	17.2006	22.2347
Burkholderiales	15.5791	0.00138	0.00667	**	1984	0.378	0.55535	ns	1.83848	0.197064	0.643924	2.34438	0.560883	3.73538	1.16441	5.17388	0.272445	0.932118	1.64682	0.147048	0.31633	8.29149	4.49654	5.82215	0.267026	4.36766	0.852174	0.942601	2.52231	5.82011	2.8365	4.26288	4.02076	0.087745	1.52737	0.155357	2.2828	0.606963	0.61951	0.521697	0.668593	3.78531	14.3432	2.44735	1.10206	0.054483	7.1926	0.00292	0.013078
Caulobacterales	5.11662	0.163	0.200583	ns	1961	0.0988	0.238767	ns	0.002597	0.005053	0	0	0	0	0	0	0	0	0	0	0	0	0	0.002508	0	0	0	0	0.002507	0.010078	0	0	0	0	0	0	0	0	0	0	0	0	0	0	0	0	0	0	0
Clostridiales	31.5536	6.5e-07	1.885e-05	****	2847	3.86e-07	1.1194e-05	****	19.5819	1.22786	26.6934	25.1122	21.3762	33.9982	18.5485	27.105	20.2291	24.0628	39.9441	62.2699	38.2485	14.7965	26.5781	51.5314	31.5465	44.6868	32.1043	40.6683	36.2426	44.4898	25.1646	22.3581	39.8045	50.9238	48.8286	51.6107	31.2649	26.2307	43.8971	35.1998	34.9732	32.6097	16.8125	14.8905	21.5772	46.9389	34.3739	33.1601	4.7289
Coriobacteriales	13.1335	0.00436	0.0140489	*	1436	0.0757	0.199573	ns	0.020774	0.002526	0.552989	0.251474	1.22693	0.847692	0.388137	0.494724	0.746702	4.7923	0.292096	3.09536	4.13719	0.027756	0.56051	0.438982	0.506601	0.095161	3.17019	0.575482	0.366062	0.987654	0.735388	0.040335	1.32514	4.34337	0.026589	0.026381	0.945537	0.01459	0.022027	0.058858	0.005503	0.002946	0.087474	0.177267	4.33133	1.6345	0.944137	7.94615	0.052311
Desulfovibrionales	1.80185	0.615	0.615	ns	2005.5	0.323	0.528444	ns	0.153207	0.002526	0.004915	0.073008	0.135213	0.208779	0.084594	0	0.007568	0.747214	0.123385	0	0.037362	0.002523	0.06477	0.010034	0.102318	0.046361	0.034783	0.009922	0.08274	0.025195	0.079432	0.012605	0.264524	0.004875	0.268841	0.58039	0.151286	0.32099	0.137669	0.136444	0.316412	0.324035	0	0.132289	0.030755	0.017205	0.009809	0.029203	0
Elusimicrobiales	7.60843	0.0548	0.0948471	ns	1751	0.328	0.528444	ns	0	0	0	0	0	0	0	0	0	0	0	0	0	0	0	0	0	0	0	0	0	0	0	0	0	0	0	0	0	0	0	0	0	0	0	0	0	0	0	0	0
Enterobacteriales	19.6334	0.000202	0.0011716	**	1246	0.00695	0.0335917	*	1.53467	36.1007	18.3961	5.26472	0.728648	0.860269	1.21666	3.29978	0.676068	1.37285	3.41702	2.10034	10.267	1.59219	15.5598	6.90832	0.484141	7.59583	3.4087	3.34623	2.37689	19.2114	0.56115	2.74276	0.143599	16.5472	0.005909	1.05232	0.694294	10.686	0.724139	0.189951	0.44848	0.047132	20.5663	0.494761	14.6112	2.23956	3.7839	1.21777	21.1833
Erysipelotrichales	7.86464	0.0489	0.0947333	ns	1908	0.608	0.72384	ns	0.57907	0.015159	2.06695	0.194689	0.565891	2.2035	0.3334	0.660444	0.456598	0.70922	0.536348	4.82563	2.52815	1.69564	0.582931	1.14888	2.52302	0.566088	1.38385	3.65878	0.313409	0.79869	0.942937	0.738631	0.614702	6.47363	0.369287	0.128976	0.815863	0.423123	0.426774	0.620686	0.740129	0.715822	1.94442	0.283099	0.35112	9.52886	1.73623	4.10887	2.86402
Flavobacteriales	7.57814	0.0556	0.0948471	ns	1933	0.383	0.55535	ns	0.124643	0.348652	0.039324	0	0.010016	0	0	0	0	0	0	0	0	0.002523	0	0	0	0	0	0.002481	0.080233	0.226757	0	0	0	0.007312	0	0	0	0	0	0	0	0	0	0	0	0	0	0.00292	0
Fusobacteriales	5.30777	0.151	0.200583	ns	1689	0.575	0.72384	ns	0.090885	0	0.874951	0	0	0.128286	0.017416	0.068238	0	0.065856	0.010072	0.009803	0	2.78065	0.291465	0.147999	0.002496	0.600249	0	0.114104	0	0	0	0.937784	0	0	0	0	0	0	0	0	0	1.0811	0.007498	0.002646	0.005126	0	0	0	0
Lactobacillales	23.0255	3.99e-05	0.000289275	***	883	8.07e-06	0.000117015	***	0.160997	4.20404	0.791388	0.132497	0.075118	0.364734	0.082106	0.372871	0.032794	0.26849	0.015108	0.340661	0.418452	0.257374	1.5769	0.062712	0.134761	1.08094	0.556522	0.099221	0.245713	0.48123	0.051247	0.060502	0.193984	0.263235	0.141806	0.067419	0.726713	0.39686	0.068834	0.066884	0.112808	0.02062	12.1464	0.097894	0.110206	30.8577	0.860758	34.7487	47.3151
Neisseriales	5.07735	0.166	0.200583	ns	1771	0.834	0.895778	ns	0	0.154114	0.002458	0	0	0.002515	0	0.002437	0	0	0	0	0	0	0	0.002508	0	0.00244	0	0	0	0.005039	0	0	0	0	0	0	0	0	0	0	0	0	0.004999	0	0	0	0	0	0.002616
Pasteurellales	12.2511	0.00657	0.0173209	*	1742.5	0.774	0.863308	ns	0.119449	0.040423	0.218738	0.164945	0.007512	0.196202	5.10549	11.035	0.005045	0	0.158638	0.002451	0.149447	0.348212	1.01639	10.9344	0.012478	0.070761	0.012422	0.203403	0.067696	1.02041	0	0.262176	0.435834	0.002437	0.079766	0	0.013508	0	0.002753	0.037455	0.022011	0	0	0.058207	0	0	2.80053	0	0.489106
Pseudomonadales	3.39045	0.335	0.3886	ns	1719	0.624	0.72384	ns	0.163594	0.318335	0.071274	0	0.005008	0.002515	0	0	0	0	0	0	0	0.002523	0	0	0	0	0	0	0.075218	0.224238	0	0	0	0.002437	0	0	0	0	0	0	0	0	0	0	0	0	0.009809	0	0
Rhizobiales	6.35341	0.0956	0.154022	ns	2040	0.0316	0.101822	ns	0.036354	0.055582	0.004915	0	0.002504	0	0	0	0	0.002533	0	0	0	0	0	0	0	0	0	0	0.010029	0.047871	0	0	0	0	0	0	0	0	0	0	0	0	0	0	0	0	0	0	0
Rhodobacterales	2.32214	0.508	0.526143	ns	1867	0.581	0.72384	ns	0.00779	0.007579	0	0	0.002504	0	0	0	0	0.002533	0	0	0	0	0	0	0	0	0	0	0	0.005039	0	0	0	0	0	0	0	0	0	0	0	0	0	0	0	0	0	0	0.005231
Selenomonadales	11.0812	0.0113	0.0252077	*	1775	0.898	0.898	ns	2.99403	46.8154	6.92096	7.43064	14.1523	2.15319	7.57365	1.32333	3.08771	10.5851	3.15514	15.5895	0.869284	0.408771	1.56943	1.79104	18.8441	13.6935	6.62857	16.9494	5.6213	6.99421	3.39765	1.73692	3.6731	0.611777	4.47871	4.88934	10.8764	4.38297	2.02373	10.2333	3.12835	4.6278	12.7787	1.07948	3.44713	0.065954	6.91059	0.049645	0.010462
Sphingobacteriales	11.4037	0.00973	0.0235142	*	2108	0.00146	0.008468	**	0.334978	0.778151	0.103225	0	0.010016	0	0	0	0	0	0	0	0	0	0	0	0	0	0	0	0.127871	0.506425	0	0	0.002519	0	0	0	0	0	0	0	0	0	0	0	0	0	0	0	0
Synergistales	2.70718	0.439	0.489654	ns	1564	0.19	0.423846	ns	0.005193	0	0	0	0.015024	0.002515	0	0	0.002523	0	0.002518	0	0.002491	0	0.012456	0	0.009982	0	0	0	0	0	0	0.045377	0	0	0	0	0	0	0.002753	0	0.002751	0	0	0	0.281921	0	0	0	0
Verrucomicrobiales	5.11077	0.164	0.200583	ns	1773	0.876	0.898	ns	0	0.002526	0	0.002704	0	0	0	0.002437	0.005045	0	0.010072	0	0	0	0.017438	0.002508	0.37184	0.00732	5.57515	0	0.463845	0	0	0	0	0.002437	0	0	0	0	0.066081	0.117716	0	0	0.002499	0.005292	0.002563	0	0	0.081769	0
Xanthomonadales	5.51429	0.138	0.2001	ns	2016	0.0393	0.11397	ns	0.324591	0.568455	0.083563	0	0.005008	0	0	0	0	0	0	0	0	0	0	0	0	0	0	0	0.150436	0.360292	0	0	0	0	0	0	0	0	0	0	0	0	0	0	0	0	0	0	0
Unclassified	13.6015	0.0035	0.0126875	*	2261	0.0259	0.0938875	ns	1.97351	3.48905	0.501376	0.148721	0.250394	0.233933	0.027369	0.014622	0.063066	0.007599	0.042807	0.129892	0.438378	0.002523	0.047332	0.007525	1.59966	0.439207	0.303106	0.027286	1.81276	2.9932	0.048684	0.020167	0.24185	0.2218	0.655854	1.30148	0.021612	0.201348	0.39924	0.441436	0.074288	0.07659	0.019994	0.111123	0.158901	0.215066	0.659669	0.19274	0.010462
Others (<0.5%)	2.52639	0.471	0.505889	ns	2027	0.242	0.501286	ns	0.464814	0.818575	0.14009	0	0.01252	0.002515	0	0	0.002523	0.291287	0	0	0	0.002523	0.004982	0.002508	0.002496	0.00732	0.024845	0.004961	0.223147	0.715545	0	0.002521	0.005039	0.009749	0	0	0	0	0	0	0	0	0	0	0	0	0.002452	0	0
Dunn’s post hoc after Kruskal-Wallis test
Order	Comparison	Statistic	p	p.adj (Dunn)	p.adj.signif
Actinomycetales	Addiction vs. Control	-4.66975	3.01562e-06	1.80937e-05	****
Actinomycetales	Addiction vs. Methadone	-4.59997	4.22547e-06	2.11273e-05	****
Actinomycetales	Addiction vs. Withdrawal	-3.55092	0.000383884	0.00153554	**
Actinomycetales	Control vs. Methadone	-0.0814535	0.935081	0.935081	ns
Actinomycetales	Control vs. Withdrawal	1.29027	0.196957	0.549941	ns
Actinomycetales	Methadone vs. Withdrawal	1.33062	0.183314	0.549941	ns
Anaerolineales	Addiction vs. Control	3.54742	0.000389031	0.00233418	**
Anaerolineales	Addiction vs. Methadone	0.931233	0.351733	1	ns
Anaerolineales	Addiction vs. Withdrawal	0.751544	0.452325	1	ns
Anaerolineales	Control vs. Methadone	-2.4677	0.0135984	0.0543935	ns
Anaerolineales	Control vs. Withdrawal	-2.89666	0.00377153	0.0188576	*
Anaerolineales	Methadone vs. Withdrawal	-0.238287	0.811659	1	ns
Bacteroidales	Addiction vs. Control	1.85378	0.0637708	0.255083	ns
Bacteroidales	Addiction vs. Methadone	3.11845	0.00181806	0.0109084	*
Bacteroidales	Addiction vs. Withdrawal	0.287983	0.77336	0.77336	ns
Bacteroidales	Control vs. Methadone	1.30777	0.190952	0.381905	ns
Bacteroidales	Control vs. Withdrawal	-1.61688	0.105904	0.317711	ns
Bacteroidales	Methadone vs. Withdrawal	-2.91791	0.00352389	0.0176194	*
Bifidobacteriales	Addiction vs. Control	-3.87569	0.000106323	0.000531617	***
Bifidobacteriales	Addiction vs. Methadone	-2.85027	0.00436822	0.0131047	*
Bifidobacteriales	Addiction vs. Withdrawal	0.303783	0.761293	0.761293	ns
Bifidobacteriales	Control vs. Methadone	0.887221	0.37496	0.74992	ns
Bifidobacteriales	Control vs. Withdrawal	4.27257	1.9323e-05	0.000115938	***
Bifidobacteriales	Methadone vs. Withdrawal	3.2063	0.00134454	0.00537817	**
Burkholderiales	Addiction vs. Control	1.18052	0.237791	0.475583	ns
Burkholderiales	Addiction vs. Methadone	2.76247	0.00573654	0.0286827	*
Burkholderiales	Addiction vs. Withdrawal	-0.983653	0.325286	0.475583	ns
Burkholderiales	Control vs. Methadone	1.59921	0.109773	0.329319	ns
Burkholderiales	Control vs. Withdrawal	-2.17905	0.0293276	0.117311	ns
Burkholderiales	Methadone vs. Withdrawal	-3.76312	0.000167806	0.00100684	**
Clostridiales	Addiction vs. Control	4.42892	9.47058e-06	4.73529e-05	****
Clostridiales	Addiction vs. Methadone	-0.961909	0.336095	0.336095	ns
Clostridiales	Addiction vs. Withdrawal	1.44856	0.147461	0.294922	ns
Clostridiales	Control vs. Methadone	-5.17761	2.2475e-07	1.3485e-06	****
Clostridiales	Control vs. Withdrawal	-3.11392	0.00184618	0.00738473	**
Clostridiales	Methadone vs. Withdrawal	2.3624	0.0181571	0.0544712	ns
Coriobacteriales	Addiction vs. Control	-2.32699	0.0199656	0.0798623	ns
Coriobacteriales	Addiction vs. Methadone	-2.80649	0.00500841	0.0300504	*
Coriobacteriales	Addiction vs. Withdrawal	-0.110602	0.911932	1	ns
Coriobacteriales	Control vs. Methadone	-0.54812	0.58361	1	ns
Coriobacteriales	Control vs. Withdrawal	2.27672	0.0228027	0.0798623	ns
Coriobacteriales	Methadone vs. Withdrawal	2.76733	0.00565169	0.0300504	*
Enterobacteriales	Addiction vs. Control	-4.2148	2.49997e-05	0.000149998	***
Enterobacteriales	Addiction vs. Methadone	-2.85193	0.00434549	0.017382	*
Enterobacteriales	Addiction vs. Withdrawal	-3.18242	0.00146052	0.00730261	**
Enterobacteriales	Control vs. Methadone	1.20934	0.226533	0.6796	ns
Enterobacteriales	Control vs. Withdrawal	1.18678	0.235314	0.6796	ns
Enterobacteriales	Methadone vs. Withdrawal	-0.108039	0.913965	0.913965	ns
Lactobacillales	Addiction vs. Control	-4.67404	2.95338e-06	1.77203e-05	****
Lactobacillales	Addiction vs. Methadone	-1.41682	0.156535	0.330783	ns
Lactobacillales	Addiction vs. Withdrawal	-1.59702	0.110261	0.330783	ns
Lactobacillales	Control vs. Methadone	3.06407	0.00218351	0.00873404	**
Lactobacillales	Control vs. Withdrawal	3.219	0.00128639	0.00643194	**
Lactobacillales	Methadone vs. Withdrawal	-0.0689069	0.945064	0.945064	ns
Pasteurellales	Addiction vs. Control	1.7138	0.0865655	0.346262	ns
Pasteurellales	Addiction vs. Methadone	2.56676	0.0102655	0.0513273	ns
Pasteurellales	Addiction vs. Withdrawal	3.31556	0.000914589	0.00548753	**
Pasteurellales	Control vs. Methadone	0.896945	0.369748	0.739497	ns
Pasteurellales	Control vs. Withdrawal	1.5084	0.131452	0.394357	ns
Pasteurellales	Methadone vs. Withdrawal	0.52657	0.598492	0.739497	ns
Selenomonadales	Addiction vs. Control	1.61355	0.106625	0.362267	ns
Selenomonadales	Addiction vs. Methadone	3.27581	0.00105359	0.00632154	**
Selenomonadales	Addiction vs. Withdrawal	2.10561	0.0352381	0.176191	ns
Selenomonadales	Control vs. Methadone	1.69242	0.0905667	0.362267	ns
Selenomonadales	Control vs. Withdrawal	0.419532	0.674828	0.674828	ns
Selenomonadales	Methadone vs. Withdrawal	-1.35006	0.176995	0.362267	ns
Sphingobacteriales	Addiction vs. Control	2.34479	0.0190377	0.0951885	ns
Sphingobacteriales	Addiction vs. Methadone	0.144887	0.8848	0.953126	ns
Sphingobacteriales	Addiction vs. Withdrawal	-0.894544	0.371031	0.953126	ns
Sphingobacteriales	Control vs. Methadone	-2.09559	0.0361183	0.144473	ns
Sphingobacteriales	Control vs. Withdrawal	-3.28491	0.00102015	0.00612092	**
Sphingobacteriales	Methadone vs. Withdrawal	-0.999178	0.317709	0.953126	ns
Unclassified	Addiction vs. Control	3.41664	0.000633994	0.00380396	**
Unclassified	Addiction vs. Methadone	2.82978	0.004658	0.02329	*
Unclassified	Addiction vs. Withdrawal	2.07015	0.0384386	0.153755	ns
Unclassified	Control vs. Methadone	-0.469185	0.638937	0.707573	ns
Unclassified	Control vs. Withdrawal	-1.46394	0.143211	0.429632	ns
Unclassified	Methadone vs. Withdrawal	0.353786	0.353786	0.707573	ns
Family	Difference between control, addiction, withdrawal and methadone groups				Difference between healthy controls and HUD patients				Relative abundance
	Method: Kruskal-Wallis test				Method: Wilcox test				Healthy controls																																		HUD patients
	Statistic	p	p.adj (FDR)	p.adj.signif	Statistic	p	p.adj (FDR)	p.adj.signif	Control (n=34)																																		Addiction (n=36)
Acidaminococcaceae	6.6077	0.0855	0.126776	ns	2205.5	0.0499	0.195064	ns	0.114256	0.068215	0.297385	6.74653	2.52147	0	7.3323	1.23803	1.59683	0.653495	2.71699	0.009803	0.82445	0.340642	1.02885	1.75091	0	4.94107	0.032298	0.084338	4.35764	0.047871	1.8705	0.007563	0.816244	0.026811	0	4.88934	3.23103	1.64288	2.02373	0.010701	0.874948	1.82638	0	0.38893	0.058947	0.037278	0.107901	0.00292	0
Actinomycetaceae	32.167	4.83e-07	5.19225e-06	****	1196.5	0.0032	0.0229333	*	0.002597	0.005053	0.012289	0.002704	0	0.002515	0.004976	0.002437	0	0.005066	0	0.03186	0.009963	0.005047	0.004982	0.007525	0.007487	0.046361	0.012422	0.002481	0.002507	0.007559	0.010249	0	0.002519	0.021936	0	0.002931	0.002702	0.005836	0.002753	0	0	0	0.069979	0.007937	0.038444	0.080291	0.026975	0.589902	0.489106
Aerococcaceae	23.4613	3.24e-05	0.000199029	***	1642	0.212	0.462762	ns	0	0	0	0	0	0	0	0	0	0	0	0	0	0	0	0.002508	0	0.0122	0.002484	0	0	0	0	0	0	0	0	0	0	0	0	0	0	0	0	0	0	0	0.017166	0	0.002616
Alcaligenaceae	7.10591	0.0686	0.10535	ns	1928	0.226	0.462762	ns	0.012984	0.035371	0.009831	0	0	0	0	0	0	0	0	0	0	0	0	0	0	0	0	0	0.007522	0.022676	0	0	0	0	0	0	0	0	0	0	0	0	0	0	0	0	0	0	0
Anaerolineaceae	14.2548	0.00258	0.00792429	**	2166	0.000275	0.00295625	**	0.519346	1.06112	0.176956	0	0.025039	0.002515	0	0	0	0	0	0	0	0	0	0	0	0	0	0	0.35854	0.980096	0	0.005042	0	0	0	0	0	0	0	0	0	0	0	0	0	0	0	0	0
Bacteroidaceae	8.45931	0.0374	0.0671875	ns	2170	0.0741	0.249707	ns	53.4511	2.86501	25.7816	21.6592	18.6569	15.4295	48.8331	44.5373	23.7078	41.3019	46.4004	5.84516	27.3065	69.2715	39.4923	18.4247	16.0091	19.94	13.1652	32.1104	35.6835	10.4787	49.7066	60.2551	38.2929	4.70898	32.7307	16.0838	1.91269	41.0721	5.67747	1.48751	9.6657	16.95	9.79956	22.1055	25.9214	0.16345	4.44848	0.557778	0.549264
Bifidobacteriaceae	26.5395	7.35e-06	6.321e-05	****	1015	0.000132	0.001892	**	0.758245	0.007579	1.22641	0.04056	0.353056	0.098101	0.072154	1.87898	0.335511	1.27406	0.183819	5.28638	0.219189	0.111024	0.998954	1.71077	0	4.93375	2.4472	0.749119	0.601745	0.846561	0.994184	0.156297	1.29491	14.885	0.363379	0	0.389021	0.356007	0.00826	1.28953	0.027514	0.026512	11.0317	0.693195	0.889333	7.43842	3.10952	17.2006	22.2347
Brucellaceae	3.1853	0.364	0.423027	ns	1823	0.792	0.904132	ns	0.002597	0	0	0	0	0	0	0	0	0	0	0	0	0	0	0	0	0	0	0	0	0.00252	0	0	0	0	0	0	0	0	0	0	0	0	0	0	0	0	0	0	0
Caulobacteraceae	5.11662	0.163	0.209941	ns	1961	0.0988	0.283227	ns	0.002597	0.005053	0	0	0	0	0	0	0	0	0	0	0	0	0	0.002508	0	0	0	0	0.002507	0.010078	0	0	0	0	0	0	0	0	0	0	0	0	0	0	0	0	0	0	0
Chloroplast	15.0185	0.0018	0.00595385	**	1539	0.174	0.456278	ns	0.002597	0.002526	0.002458	0.005408	0	0	0	0	0	0	0	0.002451	0	0	0.004982	0	0.004991	0	0.014907	0.002481	0	0.005039	0	0	0.032751	0.021936	0.023634	0	0	0	0	0	0	0	0.004999	0	0	0.002868	0	0	0
Clostridiaceae	10.4519	0.0151	0.030919	*	1630	0.405	0.645	ns	0.049338	0.384023	0.125344	0.032448	0.025039	0.382342	0.699144	0.619014	0	0	0.01259	0.502414	0.052306	0.025233	0.072244	0.456541	0.019965	0.292804	0.064596	0.416729	0.173002	1.13631	0.012812	0.118483	0.166272	0.043872	0.109309	0.041038	0.840177	0.090461	0.013767	0.021403	0.063282	0.150234	0.109967	0.005292	0.053821	20.2678	0.306538	0.981222	1.81519
Comamonadaceae	8.45262	0.0375	0.0671875	ns	1996	0.283	0.553136	ns	0.031161	0.070741	0.009831	0	0	0	0	0.002437	0.078202	0.025329	0	0.002451	0.004982	0.005047	0	0	0.002496	0.00244	0	0	0.167987	0.088183	0	0	0	0.004875	0	0	0	0.002918	0.002753	0	0	0	0	0	0	0	0	0	0
Coriobacteriaceae	13.1335	0.00436	0.0124987	*	1436	0.0757	0.249707	ns	0.020774	0.002526	0.552989	0.251474	1.22693	0.847692	0.388137	0.494724	0.746702	4.7923	0.292096	3.09536	4.13719	0.027756	0.56051	0.438982	0.506601	0.095161	3.17019	0.575482	0.366062	0.987654	0.735388	0.040335	1.32514	4.34337	0.026589	0.026381	0.945537	0.01459	0.022027	0.058858	0.005503	0.002946	0.087474	0.177267	4.33133	1.6345	0.944137	7.94615	0.052311
Corynebacteriaceae	23.8071	2.74e-05	0.000196367	***	1322	0.00655	0.0373563	*	0	0.002526	0.002458	0	0	0	0	0	0	0	0	0.014705	0	0	0.002491	0	0.002496	0	0	0	0	0	0	0	0	0.004875	0	0	0	0	0	0	0	0	0.002499	0.002646	0	0.005735	0	0.008761	0.015693
Desulfovibrionaceae	1.852	0.604	0.618381	ns	1991.5	0.358	0.641417	ns	0.153207	0.002526	0.004915	0.073008	0.135213	0.206263	0.084594	0	0.007568	0.747214	0.123385	0	0.037362	0.002523	0.06477	0.010034	0.102318	0.046361	0.034783	0.009922	0.08274	0.025195	0.079432	0.012605	0.264524	0.004875	0.239298	0.58039	0.062135	0.32099	0.137669	0.136444	0.299904	0.324035	0	0.132289	0.030755	0.017205	0.009809	0.029203	0
Elusimicrobiaceae	7.60843	0.0548	0.0885481	ns	1751	0.328	0.613217	ns	0	0	0	0	0	0	0	0	0	0	0	0	0	0	0	0	0	0	0	0	0	0	0	0	0	0	0	0	0	0	0	0	0	0	0	0	0	0	0	0	0
Enterobacteriaceae	19.6334	0.000202	0.0009202	***	1246	0.00695	0.0373563	*	1.53467	36.1007	18.3961	5.26472	0.728648	0.860269	1.21666	3.29978	0.676068	1.37285	3.41702	2.10034	10.267	1.59219	15.5598	6.90832	0.484141	7.59583	3.4087	3.34623	2.37689	19.2114	0.56115	2.74276	0.143599	16.5472	0.005909	1.05232	0.694294	10.686	0.724139	0.189951	0.44848	0.047132	20.5663	0.494761	14.6112	2.23956	3.7839	1.21777	21.1833
Enterococcaceae	21.4338	8.55e-05	0.000459563	***	1884.5	0.689	0.897788	ns	0.002597	3.48905	0.201534	0.002704	0	0.005031	0.014928	0.102357	0	0.002533	0.002518	0.019606	0.014945	0.002523	0	0.015051	0.007487	0.073201	0.052174	0.007442	0.015044	0.015117	0.012812	0.005042	0.032751	0.017062	0.005909	0.002931	0.013508	0.242201	0.019274	0	0	0.002946	0.019994	0.002646	0.002563	1.89258	0.071117	0.207342	1.64779
Erysipelotrichaceae	7.86464	0.0489	0.084108	ns	1908	0.608	0.817	ns	0.57907	0.015159	2.06695	0.194689	0.565891	2.2035	0.3334	0.660444	0.456598	0.70922	0.536348	4.82563	2.52815	1.69564	0.582931	1.14888	2.52302	0.566088	1.38385	3.65878	0.313409	0.79869	0.942937	0.738631	0.614702	6.47363	0.369287	0.128976	0.815863	0.423123	0.426774	0.620686	0.740129	0.715822	1.94442	0.283099	0.35112	9.52886	1.73623	4.10887	2.86402
Eubacteriaceae	1.96134	0.58	0.608293	ns	1744	0.78	0.904132	ns	0.241496	0	0.002458	0.516467	1.27951	0.440196	0.049761	0	0.502005	0	1.24392	3.11007	1.63146	0.005047	0.002491	0.015051	2.00893	0.034161	2.20621	0	2.5524	0.020156	0.727701	0.236967	2.32025	2.85415	0.1034	0.140701	0.083748	0.855	0.674578	0.278239	0.033017	0.041241	2.35429	1.25675	4.00841	0.157715	3.07764	0.032123	0
Flavobacteriaceae	7.57814	0.0556	0.0885481	ns	1933	0.383	0.645	ns	0.124643	0.348652	0.039324	0	0.010016	0	0	0	0	0	0	0	0	0.002523	0	0	0	0	0	0.002481	0.080233	0.226757	0	0	0	0.007312	0	0	0	0	0	0	0	0	0	0	0	0	0	0.00292	0
Fusobacteriaceae	5.35403	0.148	0.20529	ns	1690	0.578	0.805903	ns	0.090885	0	0.874951	0	0	0.128286	0.017416	0.068238	0	0.065856	0.010072	0.009803	0	2.78065	0.291465	0.147999	0.002496	0.600249	0	0.114104	0	0	0	0.937784	0	0	0	0	0	0	0	0	0	1.0811	0.007498	0.002646	0.005126	0	0	0	0
Lachnospiraceae	42.4153	3.28e-09	4.70133e-08	****	3136	9.17e-11	1.97155e-09	****	10.1324	0.232435	10.175	14.3286	6.49773	20.0956	11.4699	18.663	10.31	10.7725	26.6739	28.6793	18.7033	8.84156	11.7632	21.6731	6.00434	38.2451	11.677	33.0729	5.25524	17.2764	12.8757	12.7483	16.5063	38.113	20.4408	29.2393	16.139	10.7561	26.7105	6.81417	10.9011	13.9364	7.23533	4.72272	3.7598	6.80182	6.56236	21.5811	1.61641
Lactobacillaceae	46.644	4.14e-10	1.7802e-08	****	409	1.27e-11	5.461e-10	****	0	0.58614	0.120429	0.005408	0.002504	0	0	0.036556	0.005045	0.010132	0	0.017156	0	0	0.109611	0.020068	0	0.751531	0.042236	0	0.022565	0.10582	0	0.002521	0	0.021936	0.088629	0	0.583531	0.002918	0	0.008026	0	0	6.68549	0.066145	0.064073	4.65116	0.52234	23.8034	44.4145
Leuconostocaceae	44.8743	9.84e-10	2.1156e-08	****	1799.5	0.992	0.992	ns	0.002597	0.002526	0.199076	0.100049	0.032551	0.007546	0.01244	0.002437	0	0.04306	0.005036	0.004902	0.186809	0	0	0.002508	0.054903	0.01464	0.029814	0.002481	0.02758	0.017637	0	0.015126	0	0	0	0	0	0	0.00826	0.008026	0	0	0.004999	0.007937	0.012815	2.0589	0.007357	9.58736	0.975597
Moraxellaceae	3.47623	0.324	0.387	ns	1753	0.769	0.904132	ns	0.106466	0.202117	0.046697	0	0.005008	0.002515	0	0	0	0	0	0	0	0.002523	0	0	0	0	0	0	0.052653	0.163769	0	0	0	0.002437	0	0	0	0	0	0	0	0	0	0	0	0	0.009809	0	0
Neisseriaceae	5.07735	0.166	0.209941	ns	1771	0.834	0.919538	ns	0	0.154114	0.002458	0	0	0.002515	0	0.002437	0	0	0	0	0	0	0	0.002508	0	0.00244	0	0	0	0.005039	0	0	0	0	0	0	0	0	0	0	0	0	0.004999	0	0	0	0	0	0.002616
Pasteurellaceae	12.2511	0.00657	0.0148689	*	1742.5	0.774	0.904132	ns	0.119449	0.040423	0.218738	0.164945	0.007512	0.196202	5.10549	11.035	0.005045	0	0.158638	0.002451	0.149447	0.348212	1.01639	10.9344	0.012478	0.070761	0.012422	0.203403	0.067696	1.02041	0	0.262176	0.435834	0.002437	0.079766	0	0.013508	0	0.002753	0.037455	0.022011	0	0	0.058207	0	0	2.80053	0	0.489106
Peptostreptococcaceae	19.5162	0.000214	0.0009202	***	1548	0.218	0.462762	ns	0.236302	0.068215	14.9946	0.824726	0.072614	1.26777	0.659335	1.65233	2.48732	0.032928	1.14572	0.313702	1.12583	0.259898	0.239151	1.05356	0.212123	3.67469	0.84472	0.89299	1.17842	20.8995	0.389474	0.103358	1.6728	0.39729	0.319064	0.152426	0.759131	0.388106	0.096368	0.053507	0.261384	0.05597	0.827252	0.026458	0.422882	15.5823	1.57928	1.61201	1.12207
Porphyromonadaceae	2.93577	0.402	0.454895	ns	1977	0.396	0.645	ns	8.4134	0.495187	0.607059	3.89108	12.5222	3.05622	9.64371	1.75225	3.41818	6.55775	2.47022	0.279391	4.44356	0.237188	6.056	0.865421	15.6098	1.55674	3.75652	0.315027	2.99368	0.740741	8.46081	6.28718	4.0258	0.294921	1.27921	3.05437	0.372812	5.56188	0.724139	0.987212	1.08956	1.06048	0.012496	8.97979	9.61351	0.266682	1.59154	0	0
Prevotellaceae	12.4802	0.00591	0.0148689	*	1813.5	0.957	0.979786	ns	0.464814	0.025265	13.9992	30.1309	14.5404	35.5125	3.06031	2.01301	42.1029	5.29382	0.020145	0.012254	7.54209	0.035326	0	0.005017	3.16438	0.153722	14.4248	0.210845	0.759703	1.33535	0.010249	0.012605	0.002519	0.102369	8.17159	19.4724	49.4921	1.52032	42.0827	46.819	46.6777	38.4865	0.092472	46.2112	2.92685	0.29249	30.9897	0.008761	0
Rhodobacteraceae	2.32214	0.508	0.5461	ns	1867	0.581	0.805903	ns	0.00779	0.007579	0	0	0.002504	0	0	0	0	0.002533	0	0	0	0	0	0	0	0	0	0	0	0.005039	0	0	0	0	0	0	0	0	0	0	0	0	0	0	0	0	0	0	0.005231
Rikenellaceae	5.42802	0.143	0.204967	ns	2262	0.0255	0.121833	ns	5.69203	0.070741	0.004915	2.97712	14.7532	0.784807	3.82166	0.260766	4.84851	1.72239	1.56876	0.014705	3.06366	0.027756	1.05874	0.173084	8.7894	0.073201	12.0124	0.002481	1.30127	0.393046	7.00028	0.052939	5.65577	0.458224	1.06946	1.57409	0.03512	8.21442	3.08929	1.76039	2.0443	0.167909	0.274918	2.21717	14.5394	0.12904	0.510079	0.032123	0.002616
Ruminococcaceae	12.3603	0.00625	0.0148689	*	2520	0.000489	0.0042054	**	8.71202	0.530558	1.38862	9.20718	13.2959	10.2603	5.45631	6.01954	6.68752	11.9276	10.4953	25.6721	16.2299	5.63448	14.3565	28.2353	19.6426	2.39611	16.718	6.19884	25.4689	5.12724	11.0564	8.73752	18.5494	9.34727	27.0761	20.3195	13.4347	14.0039	16.0137	26.7644	23.6924	18.361	6.23813	8.68346	13.0094	2.53205	22.3846	8.8018	0.175241
Staphylococcaceae	1.20388	0.752	0.752	ns	1712.5	0.457	0.677621	ns	0	0.002526	0	0	0	0	0	0	0	0	0	0	0	0	0	0	0.004991	0	0	0	0	0	0	0	0	0.007312	0	0	0	0	0	0	0	0	0	0	0	0	0	0	0
Streptococcaceae	18.3651	0.00037	0.00144636	**	1855	0.799	0.904132	ns	0.155804	0.126323	0.27035	0.024336	0.040063	0.352157	0.054737	0.231521	0.027749	0.212766	0.007554	0.298998	0.216698	0.254851	1.46729	0.022576	0.072372	0.229363	0.429814	0.089299	0.180524	0.342656	0.038435	0.037814	0.161233	0.224237	0.047269	0.064488	0.129674	0.151741	0.041301	0.050832	0.112808	0.017675	5.43587	0.021166	0.030755	22.2464	0.242778	1.14184	0.26417
Succinivibrionaceae	12.801	0.00509	0.0136794	*	1649	0.0813	0.249707	ns	0	0	0	0	0	0	0	0	0	0	0	0	0	0	0	0	0	0	0	0	0	0	0	0	0	0	0	0	0	0	0	0	0	0	0	0	0	0	0	0	0
Sutterellaceae	10.9628	0.0119	0.025585	*	2071.5	0.191	0.456278	ns	1.76837	0.073267	0.393236	2.14429	0.490773	3.73035	1.16441	5.17145	0.174062	0	1.6443	0.144597	0.249078	8.17794	0.47332	5.82215	0.232088	4.36278	0.643478	0.942601	2.2415	5.70421	2.2036	4.23515	2.02801	0.075558	1.50374	0.155357	0.923925	0.598208	0.539662	0.513671	0.665841	3.78531	14.3382	0.013229	0.135835	0	7.1926	0	0.013078
Synergistaceae	2.70718	0.439	0.484026	ns	1564	0.19	0.456278	ns	0.005193	0	0	0	0.015024	0.002515	0	0	0.002523	0	0.002518	0	0.002491	0	0.012456	0	0.009982	0	0	0	0	0	0	0.045377	0	0	0	0	0	0	0.002753	0	0.002751	0	0	0	0.281921	0	0	0	0
Veillonellaceae	9.26377	0.026	0.0508182	ns	1642	0.438	0.672643	ns	2.87977	46.7472	6.62357	0.684117	11.6308	2.15319	0.241342	0.085297	1.49088	9.93161	0.438144	15.5797	0.044834	0.068128	0.540581	0.040135	18.8441	8.75241	6.59627	16.8651	1.26367	6.94633	1.52715	1.72935	2.85685	0.584966	4.47871	0	7.64534	2.74009	0	10.2226	2.2534	2.80143	12.7787	0.690549	3.38818	0.028675	6.80269	0.046725	0.010462
Verrucomicrobiaceae	5.11077	0.164	0.209941	ns	1773	0.876	0.9417	ns	0	0.002526	0	0.002704	0	0	0	0.002437	0.005045	0	0.010072	0	0	0	0.017438	0.002508	0.37184	0.00732	5.57515	0	0.463845	0	0	0	0	0.002437	0	0	0	0	0.066081	0.117716	0	0	0.002499	0.005292	0.002563	0	0	0.081769	0
Unclassified	15.5625	0.00139	0.00498083	**	2248	0.0304	0.13072	ns	2.33446	3.77201	0.786473	0.700341	0.418159	1.78091	0.184116	0.163283	0.292626	1.91996	0.327349	4.11489	0.774634	0.126164	4.20756	0.100339	5.15335	0.448967	1.16025	0.109143	10.879	3.23507	0.740513	0.461329	2.7838	0.368041	1.4417	3.00454	1.46423	0.288891	0.878328	1.71224	0.110056	0.144343	0.029991	2.68811	1.35066	1.70619	1.11825	0.327074	0.020924
Others (<0.5%)	4.7468	0.191	0.234657	ns	1781	0.921	0.965927	ns	1.27499	2.39509	0.385863	0.024336	0.145229	0.188656	0.079618	0.004874	0.035317	0.6231	0.093168	0.009803	0.234134	0.118594	0.014947	0.007525	0.139752	0.080521	0.081988	0.014883	0.702036	1.77123	0.04356	0.012605	0.015116	0.031686	0.026589	0.014656	0.016209	0.06128	0.011014	0.037455	0.008254	0.014729	0.039988	0.055561	0.158901	0.238006	0.046594	0.090529	0.034002
Dunn’s post hoc after Kruskal-Wallis test
Family	Comparison	Statistic	p	p.adj (Dunn)	p.adj.signif
Actinomycetaceae	Addiction vs. Control	-4.81523	1.4703e-06	8.16725e-06	****
Actinomycetaceae	Addiction vs. Methadone	-4.8306	1.36121e-06	8.16725e-06	****
Actinomycetaceae	Addiction vs. Withdrawal	-2.67805	0.00740524	0.029621	*
Actinomycetaceae	Control vs. Methadone	-0.170173	0.864874	0.864874	ns
Actinomycetaceae	Control vs. Withdrawal	2.29908	0.0215004	0.0495971	*
Actinomycetaceae	Methadone vs. Withdrawal	2.39695	0.0165324	0.0495971	*
Aerococcaceae	Addiction vs. Control	-3.59791	0.000320788	0.00160394	**
Aerococcaceae	Addiction vs. Methadone	-4.41083	1.02974e-05	6.17841e-05	****
Aerococcaceae	Addiction vs. Withdrawal	-3.51965	0.000432112	0.00172845	**
Aerococcaceae	Control vs. Methadone	-0.918088	0.358573	0.729904	ns
Aerococcaceae	Control vs. Withdrawal	0.2222	0.824158	0.824158	ns
Aerococcaceae	Methadone vs. Withdrawal	1.16677	0.243301	0.729904	ns
Anaerolineaceae	Addiction vs. Control	3.54742	0.000389031	0.00233418	**
Anaerolineaceae	Addiction vs. Methadone	0.931233	0.351733	1	ns
Anaerolineaceae	Addiction vs. Withdrawal	0.751544	0.452325	1	ns
Anaerolineaceae	Control vs. Methadone	-2.4677	0.0135984	0.0543935	ns
Anaerolineaceae	Control vs. Withdrawal	-2.89666	0.00377153	0.0188576	*
Anaerolineaceae	Methadone vs. Withdrawal	-0.238287	0.811659	1	ns
Bifidobacteriaceae	Addiction vs. Control	-3.87569	0.000106323	0.000531617	***
Bifidobacteriaceae	Addiction vs. Methadone	-2.85027	0.00436822	0.0131047	*
Bifidobacteriaceae	Addiction vs. Withdrawal	0.303783	0.761293	0.761293	ns
Bifidobacteriaceae	Control vs. Methadone	0.887221	0.37496	0.74992	ns
Bifidobacteriaceae	Control vs. Withdrawal	4.27257	1.9323e-05	0.000115938	***
Bifidobacteriaceae	Methadone vs. Withdrawal	3.2063	0.00134454	0.00537817	**
Chloroplast	Addiction vs. Control	-0.247156	0.804787	1	ns
Chloroplast	Addiction vs. Methadone	3.11497	0.00183962	0.00735849	**
Chloroplast	Addiction vs. Withdrawal	-0.0988184	0.921282	1	ns
Chloroplast	Control vs. Methadone	3.31011	0.000932606	0.00559564	**
Chloroplast	Control vs. Withdrawal	0.156063	0.875983	1	ns
Chloroplast	Methadone vs. Withdrawal	-3.28227	0.00102975	0.00559564	**
Clostridiaceae	Addiction vs. Control	-0.931223	0.351738	0.731233	ns
Clostridiaceae	Addiction vs. Methadone	-2.08201	0.0373416	0.186708	ns
Clostridiaceae	Addiction vs. Withdrawal	1.01195	0.311563	0.731233	ns
Clostridiaceae	Control vs. Methadone	-1.16568	0.243744	0.731233	ns
Clostridiaceae	Control vs. Withdrawal	1.95133	0.0510173	0.204069	ns
Clostridiaceae	Methadone vs. Withdrawal	3.09356	0.00197772	0.0118663	*
Coriobacteriaceae	Addiction vs. Control	-2.32699	0.0199656	0.0798623	ns
Coriobacteriaceae	Addiction vs. Methadone	-2.80649	0.00500841	0.0300504	*
Coriobacteriaceae	Addiction vs. Withdrawal	-0.110602	0.911932	1	ns
Coriobacteriaceae	Control vs. Methadone	-0.54812	0.58361	1	ns
Coriobacteriaceae	Control vs. Withdrawal	2.27672	0.0228027	0.0798623	ns
Coriobacteriaceae	Methadone vs. Withdrawal	2.76733	0.00565169	0.0300504	*
Corynebacteriaceae	Addiction vs. Control	-4.31697	1.58189e-05	9.49132e-05	****
Corynebacteriaceae	Addiction vs. Methadone	-4.0034	6.24382e-05	0.000312191	***
Corynebacteriaceae	Addiction vs. Withdrawal	-2.4893	0.0127994	0.0511975	ns
Corynebacteriaceae	Control vs. Methadone	0.170491	0.864624	0.864624	ns
Corynebacteriaceae	Control vs. Withdrawal	1.97415	0.0483652	0.145096	ns
Corynebacteriaceae	Methadone vs. Withdrawal	1.72981	0.0836638	0.167328	ns
Enterobacteriaceae	Addiction vs. Control	-4.2148	2.49997e-05	0.000149998	***
Enterobacteriaceae	Addiction vs. Methadone	-2.85193	0.00434549	0.017382	*
Enterobacteriaceae	Addiction vs. Withdrawal	-3.18242	0.00146052	0.00730261	**
Enterobacteriaceae	Control vs. Methadone	1.20934	0.226533	0.6796	ns
Enterobacteriaceae	Control vs. Withdrawal	1.18678	0.235314	0.6796	ns
Enterobacteriaceae	Methadone vs. Withdrawal	-0.108039	0.913965	0.913965	ns
Enterococcaceae	Addiction vs. Control	-2.21448	0.0267957	0.107183	ns
Enterococcaceae	Addiction vs. Methadone	-4.30454	1.6733e-05	0.000100398	***
Enterococcaceae	Addiction vs. Withdrawal	-3.5499	0.000385382	0.00192691	**
Enterococcaceae	Control vs. Methadone	-2.13395	0.0328466	0.107183	ns
Enterococcaceae	Control vs. Withdrawal	-1.22589	0.220242	0.440483	ns
Enterococcaceae	Methadone vs. Withdrawal	1.02922	0.303378	0.440483	ns
Lachnospiraceae	Addiction vs. Control	4.99024	6.03034e-07	2.41214e-06	****
Lachnospiraceae	Addiction vs. Methadone	-0.555203	0.578755	1	ns
Lachnospiraceae	Addiction vs. Withdrawal	-0.524092	0.600214	1	ns
Lachnospiraceae	Control vs. Methadone	-5.31213	1.08353e-07	5.41763e-07	****
Lachnospiraceae	Control vs. Withdrawal	-5.6322	1.77926e-08	1.06756e-07	****
Lachnospiraceae	Methadone vs. Withdrawal	0.0697576	0.944387	1	ns
Lactobacillaceae	Addiction vs. Control	-6.06863	1.29005e-09	7.74032e-09	****
Lactobacillaceae	Addiction vs. Methadone	-0.786569	0.431534	1	ns
Lactobacillaceae	Addiction vs. Withdrawal	-0.704531	0.481102	1	ns
Lactobacillaceae	Control vs. Methadone	5.01748	5.23531e-07	2.09413e-06	****
Lactobacillaceae	Control vs. Withdrawal	5.52774	3.2439e-08	1.62195e-07	****
Lactobacillaceae	Methadone vs. Withdrawal	0.134937	0.892662	1	ns
Leuconostocaceae	Addiction vs. Control	-3.59944	0.0003189	0.0012756	**
Leuconostocaceae	Addiction vs. Methadone	-4.04559	5.21907e-05	0.000260954	***
Leuconostocaceae	Addiction vs. Withdrawal	-6.63573	3.22894e-11	1.93737e-10	****
Leuconostocaceae	Control vs. Methadone	-0.55617	0.578095	0.578095	ns
Leuconostocaceae	Control vs. Withdrawal	-2.84516	0.0044389	0.0133167	*
Leuconostocaceae	Methadone vs. Withdrawal	-2.17104	0.0299279	0.0598557	ns
Pasteurellaceae	Addiction vs. Control	1.7138	0.0865655	0.346262	ns
Pasteurellaceae	Addiction vs. Methadone	2.56676	0.0102655	0.0513273	ns
Pasteurellaceae	Addiction vs. Withdrawal	3.31556	0.000914589	0.00548753	**
Pasteurellaceae	Control vs. Methadone	0.896945	0.369748	0.739497	ns
Pasteurellaceae	Control vs. Withdrawal	1.5084	0.131452	0.394357	ns
Pasteurellaceae	Methadone vs. Withdrawal	0.52657	0.598492	0.739497	ns
Peptostreptococcaceae	Addiction vs. Control	-0.624159	0.532523	0.532523	ns
Peptostreptococcaceae	Addiction vs. Methadone	-1.76036	0.0783467	0.23504	ns
Peptostreptococcaceae	Addiction vs. Withdrawal	2.50509	0.012242	0.0489681	*
Peptostreptococcaceae	Control vs. Methadone	-1.1414	0.253703	0.507406	ns
Peptostreptococcaceae	Control vs. Withdrawal	3.10708	0.00188944	0.00944718	**
Peptostreptococcaceae	Methadone vs. Withdrawal	4.1846	2.85665e-05	0.000171399	***
Prevotellaceae	Addiction vs. Control	1.95225	0.0509088	0.203635	ns
Prevotellaceae	Addiction vs. Methadone	3.39079	0.000696915	0.00418149	**
Prevotellaceae	Addiction vs. Withdrawal	2.52179	0.011676	0.0583801	ns
Prevotellaceae	Control vs. Methadone	1.48253	0.138199	0.414598	ns
Prevotellaceae	Control vs. Withdrawal	0.482174	0.629682	0.629682	ns
Prevotellaceae	Methadone vs. Withdrawal	-1.07189	0.283771	0.567543	ns
Ruminococcaceae	Addiction vs. Control	3.06504	0.00217644	0.0130587	*
Ruminococcaceae	Addiction vs. Methadone	0.429978	0.667212	1	ns
Ruminococcaceae	Addiction vs. Withdrawal	0.175592	0.860615	1	ns
Ruminococcaceae	Control vs. Methadone	-2.50186	0.0123544	0.0494175	*
Ruminococcaceae	Control vs. Withdrawal	-2.96936	0.00298418	0.0149209	*
Ruminococcaceae	Methadone vs. Withdrawal	-0.273075	0.784795	1	ns
Streptococcaceae	Addiction vs. Control	-1.54617	0.122065	0.366194	ns
Streptococcaceae	Addiction vs. Methadone	-0.933097	0.35077	0.701539	ns
Streptococcaceae	Addiction vs. Withdrawal	-4.09764	4.17377e-05	0.000250426	***
Streptococcaceae	Control vs. Methadone	0.555261	0.578716	0.701539	ns
Streptococcaceae	Control vs. Withdrawal	-2.45051	0.0142655	0.0570619	ns
Streptococcaceae	Methadone vs. Withdrawal	-2.94258	0.00325489	0.0162744	*
Succinivibrionaceae	Addiction vs. Control	0	1	1	ns
Succinivibrionaceae	Addiction vs. Methadone	1.10266	0.270175	0.810525	ns
Succinivibrionaceae	Addiction vs. Withdrawal	3.08622	0.00202719	0.0121631	*
Succinivibrionaceae	Control vs. Methadone	1.08821	0.276504	0.810525	ns
Succinivibrionaceae	Control vs. Withdrawal	3.03953	0.0023695	0.0121631	*
Succinivibrionaceae	Methadone vs. Withdrawal	1.80697	0.0707665	0.283066	ns
Sutterellaceae	Addiction vs. Control	1.91361	0.0556701	0.22268	ns
Sutterellaceae	Addiction vs. Methadone	2.70672	0.00679521	0.0407713	*
Sutterellaceae	Addiction vs. Withdrawal	0.115429	0.908105	0.908105	ns
Sutterellaceae	Control vs. Methadone	0.844312	0.398495	0.79699	ns
Sutterellaceae	Control vs. Withdrawal	-1.84816	0.0645786	0.22268	ns
Sutterellaceae	Methadone vs. Withdrawal	-2.66062	0.00779974	0.0407713	*
Unclassified	Addiction vs. Control	3.19391	0.0014036	0.00701798	**
Unclassified	Addiction vs. Methadone	3.27082	0.00107234	0.00643407	**
Unclassified	Addiction vs. Withdrawal	1.24345	0.213701	0.427402	ns
Unclassified	Control vs. Methadone	0.178718	0.858159	0.858159	ns
Unclassified	Control vs. Withdrawal	-2.04978	0.0403857	0.12154	ns
Unclassified	Methadone vs. Withdrawal	-2.16504	0.0303849	0.12154	ns
Genus	Difference between control, addiction, withdrawal and methadone groups				Difference between healthy controls and HUD patients				Relative abundance
	Method: Kruskal-Wallis test				Method: Wilcox test				Healthy controls																																		HUD patients
	Statistic	p	p.adj (FDR)	p.adj.signif	Statistic	p	p.adj (FDR)	p.adj.signif	Control (n=34)																																		Addiction (n=36)
Acidaminococcus	12.1327	0.00694	0.0145109	*	1441	0.0293	0.0788571	ns	0	0.002526	0.004915	0	0.418159	0	0	0	0	0	0	0	0	0	0	0	0	0	0	0	0	0	0	0	0.768378	0	0	0	0.099957	0	0	0	0	0	0	0.021166	0.002563	0.002868	0	0	0
Acinetobacter	2.66268	0.447	0.489571	ns	1818	0.923	0.923	ns	0.106466	0.202117	0.044239	0	0.005008	0.002515	0	0	0	0	0	0	0	0.002523	0	0	0	0	0	0	0.052653	0.163769	0	0	0	0.002437	0	0	0	0	0	0	0	0	0	0	0	0	0.009809	0	0
Actinomyces	32.167	4.83e-07	4.93733e-06	****	1196.5	0.0032	0.0154947	*	0.002597	0.005053	0.012289	0.002704	0	0.002515	0.004976	0.002437	0	0.005066	0	0.03186	0.009963	0.005047	0.004982	0.007525	0.007487	0.046361	0.012422	0.002481	0.002507	0.007559	0.010249	0	0.002519	0.021936	0	0.002931	0.002702	0.005836	0.002753	0	0	0	0.069979	0.007937	0.038444	0.077424	0.026975	0.589902	0.489106
Aerococcus	5.65903	0.129	0.179818	ns	1734	0.256	0.390623	ns	0	0	0	0	0	0	0	0	0	0	0	0	0	0	0	0	0	0	0	0	0	0	0	0	0	0	0	0	0	0	0	0	0	0	0	0	0	0	0	0	0
Akkermansia	5.11077	0.164	0.206685	ns	1773	0.876	0.885626	ns	0	0.002526	0	0.002704	0	0	0	0.002437	0.005045	0	0.010072	0	0	0	0.017438	0.002508	0.37184	0.00732	5.57515	0	0.463845	0	0	0	0	0.002437	0	0	0	0	0.066081	0.117716	0	0	0.002499	0.005292	0.002563	0	0	0.081769	0
Alcaligenes	5.81934	0.121	0.171262	ns	1768	0.428	0.562514	ns	0	0	0	0	0	0	0	0	0	0	0	0	0	0	0	0	0	0	0	0	0	0	0	0	0	0	0	0	0	0	0	0	0	0	0	0	0	0	0	0	0
Alistipes	5.42802	0.143	0.192	ns	2262	0.0255	0.0756774	ns	5.69203	0.070741	0.004915	2.97712	14.7532	0.784807	3.82166	0.260766	4.84851	1.72239	1.56876	0.014705	3.06366	0.027756	1.05874	0.173084	8.7894	0.073201	12.0124	0.002481	1.30127	0.393046	7.00028	0.052939	5.65577	0.458224	1.06946	1.57409	0.03512	8.21442	3.08929	1.76039	2.0443	0.167909	0.274918	2.21717	14.5394	0.12904	0.510079	0.032123	0.002616
Allisonella	5.2219	0.156	0.205029	ns	1708	0.621	0.688337	ns	0	0	0.231026	0.024336	0	0.022639	0	0	0	0.040527	0.032735	0	0	0	0	0	0.029947	0	0.02236	0	0.105305	0.234316	0.176801	0	0.020154	0	0.032497	0	0	0	0	0	0.03852	0.05597	0	0.076728	0.020503	0	0.068664	0	0
Alloprevotella	8.86328	0.0312	0.0521891	ns	1536.5	0.1	0.195745	ns	0	0	0	0	0.691088	5.05094	0	0	0	0	0	0	0	0	0	0	0	0	0	0	0	0	0	0	0	0.002437	0	1.59461	0	0	0	0	0	12.8671	0	0	2.62956	0.025808	0	0	0
Anaeroglobus	9.67065	0.0216	0.0374943	*	1559.5	0.0432	0.107416	ns	0	0	0	0	0	0	0	0	0	0	0	0	0	0	0	0	0	0.00244	0	0	0	0	0	0	0	0	0	0	0	0	0	0	0	0	0.29991	0	0.002563	0	0	0	0
Anaerorhabdus	8.55287	0.0359	0.0589786	ns	1570	0.139	0.249462	ns	0	0	0	0	0	0	0	0	0	0	0	0	0	0.010093	0.037367	0	0.012478	0	0	0	0	0	0.005125	0	0	0	0	0	0	0	0.002753	0	0	0	0.024993	0	0.005126	0	0	0	0
Anaerostipes	29.0366	2.2e-06	1.55692e-05	****	2840	4.6e-07	5.29e-06	****	0.114256	0.002526	0.196618	0.04056	0.290457	0.160986	0.206509	1.05037	0.375873	0.29382	0.118349	2.52678	0.166883	0.338119	0.23666	0.353694	0.039929	2.18383	0.084472	3.89939	0.100291	2.57748	0.181925	0.184027	0.244369	1.68909	0.203846	0.111388	0.045926	0.099215	0.360693	0.048157	0.033017	0.026512	0.122463	0.052916	0.005126	0.149112	0.029428	0	0
Anaerotruncus	3.74732	0.29	0.351053	ns	1990.5	0.277	0.411032	ns	0	0.002526	0	0	0.005008	0	0.009952	0	0	0.037994	0.002518	0	0	0	0.004982	0.005017	0.004991	0.00244	0.004969	0	0.017551	0	0.002562	0	0	0	0	0.002931	0	0.002918	0.005507	0	0	0	0	0	0.007689	0	0	0	0
Bacteroides	8.4441	0.0377	0.0608491	ns	2170	0.0741	0.17112	ns	53.4511	2.86501	25.7816	21.6592	18.6569	15.4295	48.8331	44.5373	23.7078	41.3019	46.4004	5.84516	27.3065	69.2614	39.4549	18.4247	15.9966	19.94	13.1652	32.1104	35.6835	10.4787	49.7015	60.2551	38.2929	4.70898	32.7307	16.0838	1.91269	41.0721	5.67472	1.48751	9.6657	16.95	9.77457	22.1055	25.9162	0.16345	4.44848	0.557778	0.549264
Barnesiella	10.3291	0.016	0.02944	*	2254	0.0225	0.0713793	ns	1.20229	0.002526	0.007373	0.424531	2.99973	0.261602	0.184116	0	0.847607	0	0.09065	0.002451	0	0	0	0	0.002496	0.00244	1.44596	0	0	0.083144	0.394599	0.020167	0.297274	0.116993	0.552454	0.899897	0.013508	1.08845	0	0.561828	0.178842	0.002946	0.002499	0	5.00282	0.040146	0.073569	0	0
Bifidobacterium	26.5505	7.31e-06	3.956e-05	****	1014	0.00013	0.00092	***	0.758245	0.005053	1.22641	0.04056	0.353056	0.098101	0.072154	1.87898	0.335511	1.27406	0.183819	5.28392	0.219189	0.111024	0.998954	1.71077	0	4.93131	2.4472	0.749119	0.601745	0.846561	0.994184	0.156297	1.29491	14.885	0.363379	0	0.389021	0.356007	0.00826	1.28953	0.027514	0.026512	11.0317	0.690549	0.88677	7.43842	3.10952	17.1977	22.2007
Bilophila	9.77603	0.0206	0.0368	*	2380.5	0.00472	0.0197382	*	0.012984	0.002526	0.004915	0.070304	0.025039	0.027669	0.084594	0	0.007568	0.25076	0.123385	0	0.014945	0.002523	0.06477	0.010034	0.004991	0.046361	0.027329	0.007442	0.08274	0.010078	0.074308	0.012605	0.022673	0.004875	0.224527	0.58039	0.062135	0.303481	0.132162	0.136444	0.239373	0.144343	0	0.126998	0	0.002868	0.002452	0	0
Blautia	34.7238	1.39e-07	1.82686e-06	****	2934	3.83e-08	7.0472e-07	****	0.766035	0.025265	2.01779	0.511059	2.24854	1.99723	0.801154	1.92041	1.15285	3.43212	1.58135	12.6976	6.76746	1.36257	0.657665	1.66311	0.81106	2.41076	2.46956	4.23674	0.92769	1.00025	2.50596	0.678128	2.03053	9.16691	3.49789	2.39484	2.13962	1.61078	4.6009	0.751779	0.481497	1.72917	0.839748	1.18267	0.345994	2.78152	0.642503	10.0283	0.789894
Brevundimonas	5.11662	0.163	0.206685	ns	1961	0.0988	0.195745	ns	0.002597	0.005053	0	0	0	0	0	0	0	0	0	0	0	0	0	0.002508	0	0	0	0	0.002507	0.010078	0	0	0	0	0	0	0	0	0	0	0	0	0	0	0	0	0	0	0
Butyricicoccus	27.3229	5.04e-06	2.898e-05	****	2724	7.51e-06	6.28109e-05	****	0.077902	0.007579	0.100767	0.04056	0.052583	0.113193	0.027369	0.109668	0.060543	0.073455	0.052879	0.382325	0.112085	0.052989	0.082208	0.115389	0.029947	0.505087	0.106832	0.183559	0.100291	0.050391	0.412535	0.27226	0.191465	0.153554	0.194984	0.20812	0.294467	0.262628	0.093615	0.107015	0.255881	0.388841	0.044987	0.10054	0.071762	0.002868	0.12752	0.070087	0.005231
Butyricimonas	10.5566	0.0144	0.0276	*	2357	0.00509	0.02036	*	1.15554	0.005053	0	0.091937	0.683577	0.115709	0.149283	0	0.552458	1.74012	0.002518	0	0.722327	0.010093	0.012456	0	0.930848	0.0244	0.161491	0	0.22064	0.070547	0.074308	0.010084	0.13856	0	0.165441	0.161219	0.008105	0.782048	0.044054	0.042806	0.110056	0.026512	0	0	1.95551	0.017205	0.03188	0	0
Catenibacterium	17.1082	0.000671	0.00199135	**	1576	0.186	0.305571	ns	0	0	0	0	0	1.6979	0	0	0	0	0	0	0	0	0	0	1.01819	0	0	0.002481	0	0	0	0	0	0.004875	0	0	0.753728	0	0	0	0.143073	0.468377	0	0	0	0	0.696454	0	0
Cloacibacillus	3.3196	0.345	0.391852	ns	1719	0.426	0.562514	ns	0	0	0	0	0.015024	0	0	0	0	0	0	0	0	0	0	0	0	0	0	0	0	0	0	0	0	0	0	0	0	0	0	0	0.002751	0	0	0	0.015378	0	0	0	0
Clostridium_IV	7.32014	0.0624	0.0973017	ns	2349	0.00791	0.0291088	*	0.012984	0.005053	0.027035	0.070304	0.062599	0.067916	0.124403	0.12429	0.025226	0.174772	0.020145	0.039213	0.027399	0.068128	0.122067	0.03261	0.257044	0.344045	0.546584	0.250533	2.25654	0.035273	0.3741	0.073107	0.229254	0.021936	0.029543	0.082075	0.075643	1.00674	1.25554	0.072235	0.002751	0.061861	0.152454	0.177267	0.079451	0.014338	0.022071	0.035044	0.005231
Clostridium_sensu_stricto	10.4519	0.0151	0.028351	*	1630	0.405	0.547941	ns	0.049338	0.384023	0.125344	0.032448	0.025039	0.382342	0.699144	0.619014	0	0	0.01259	0.502414	0.052306	0.025233	0.072244	0.456541	0.019965	0.292804	0.064596	0.416729	0.173002	1.13631	0.012812	0.118483	0.166272	0.043872	0.109309	0.041038	0.840177	0.090461	0.013767	0.021403	0.063282	0.150234	0.109967	0.005292	0.053821	20.2678	0.306538	0.981222	1.81519
Clostridium_XlVa	20.0042	0.000169	0.000598	***	2624	6.55e-05	0.000502167	***	0.207738	0.022738	0.978175	1.74409	0.122693	2.01484	1.31121	1.84486	0.968694	0.374873	0.239216	2.11014	0.288931	0.822588	1.19077	2.88223	0.069876	10.0115	0.703106	1.73141	0.278307	2.48929	0.394599	0.428557	0.370333	0.114556	1.09014	2.21603	0.694294	0.697423	3.7914	0.682219	0.726372	3.92671	2.39928	0.15081	0.035881	0.501821	0.919614	0.023362	0.062773
Clostridium_XlVb	29.6921	1.6e-06	1.22667e-05	****	2889	1.27e-07	1.94733e-06	****	0.057128	0.002526	0.294927	0.083825	0.08263	0.130801	0.196557	0.233958	0.118564	0.273556	0.219072	0.09068	0.022417	0.088315	0.092173	0.125423	0.104814	0.00976	0.086957	0.510989	0.020058	0.672714	0.148615	0.161339	0.090694	0.03656	0.227481	0.23157	0.013508	0.140068	0.145929	0.096313	0.275141	0.40357	0.069979	0.383638	0.002563	0	0.274658	0	0.002616
Clostridium_XVIII	35.5205	9.46e-08	1.74064e-06	****	2575	0.000174	0.0011408	**	0.275253	0.005053	0.732403	0.124385	0.553372	0.098101	0.303543	0.428923	0.44903	0.640831	0.503613	4.79376	1.17814	1.66032	0.034876	0.930641	0.149734	0.407486	1.15031	3.63893	0.223147	0.705467	0.904502	0.726026	0.498816	3.62192	0.35747	0.108457	0	0.148823	0.368953	0.029429	0.044023	0	1.21714	0.097894	0.312676	5.48849	0.044141	0.794323	0.002616
Collinsella	11.4332	0.0096	0.0192	*	1602	0.332	0.462788	ns	0	0.002526	0.516123	0.237954	1.18186	0.799899	0.375697	0.482538	0.693726	4.74671	0.276987	2.99978	4.05251	0.027756	0.553037	0.428948	0.481645	0.053681	3.0559	0.575482	0.353525	0.980096	0.679017	0	1.29491	4.09964	0.02068	0.02345	0.942836	0.008754	0.01652	0.050832	0.002751	0.002946	0.002499	0.126998	0.222974	1.00651	0.892638	7.61907	0
Comamonas	2.57711	0.462	0.500047	ns	2033	0.137	0.249462	ns	0.005193	0.030318	0.007373	0	0	0	0	0	0.078202	0.025329	0	0	0.002491	0.005047	0	0	0.002496	0	0	0	0.155451	0.020156	0	0	0	0	0	0	0	0.002918	0.002753	0	0	0	0	0	0	0	0	0	0
Coprobacter	13.2097	0.0042	0.00990769	**	2279	0.00164	0.00838222	**	0.340171	0.005053	0	0.162241	0	0.085524	0	0	0	0	0	0	0	0	0	0	0	0	0.099379	0	0.175509	0.007559	0.002562	0.005042	0.146118	0	0.008863	0.202257	0	0	0.121149	0.008026	0	0	0	0.301619	0	0	0.004905	0	0
Coprococcus	15.0788	0.00175	0.00487059	**	2571.5	0.000186	0.0011408	**	0.098676	0.007579	0.120429	0.411011	0.443198	0.724437	0.432922	0.321692	0.189198	0.25076	0.14353	0.82592	0.57039	0.005047	0.139505	0	0.593946	0.01708	1.08323	0.270378	0.127871	0.594608	0.509903	0.637794	0.262004	2.24481	1.23194	0.662465	0.21072	0.166331	0.112889	0.347798	0.187096	0.36233	0.002499	0.283099	0.084576	0.217934	0.117711	0.116812	0.002616
Corynebacterium	23.8071	2.74e-05	0.000140044	***	1322	0.00655	0.0251083	*	0	0.002526	0.002458	0	0	0	0	0	0	0	0	0.014705	0	0	0.002491	0	0.002496	0	0	0	0	0	0	0	0	0.004875	0	0	0	0	0	0	0	0	0.002499	0.002646	0	0.005735	0	0.008761	0.015693
Desulfovibrio	1.96878	0.579	0.599551	ns	1594	0.287	0.412562	ns	0.140223	0	0	0.002704	0.110174	0.178594	0	0	0	0.496454	0	0	0.022417	0	0	0	0.097327	0	0	0.002481	0	0.015117	0.005125	0	0.24185	0	0.008863	0	0	0.017509	0.005507	0	0.060531	0.179692	0	0.005292	0.030755	0.014338	0.007357	0.029203	0
Dialister	8.94706	0.03	0.0511111	ns	1661.5	0.496	0.605263	ns	0.584264	0.015159	0.019662	0.005408	11.6133	1.74066	0.024881	0.026808	1.46565	3.20669	0.037771	15.5552	0.002491	0.042896	0	0.012542	18.7991	0.039041	2.29317	0.002481	0.022565	1.09095	0.199862	1.5907	0.607145	0.090182	2.7475	0	0.07024	0.043771	0	8.10102	1.63984	0	4.97851	0.526511	2.99862	0	4.41169	0	0.007847
Dorea	30.8971	8.94e-07	7.47709e-06	****	2734	5.99e-06	5.5108e-05	****	0.228512	0	0.344082	0.232546	0.538348	0.769715	0.619526	0.816416	0.322898	0.787741	0.292096	1.6935	0.846867	0.037849	1.00394	0.301016	0.12977	1.52014	0.718012	1.4908	0.210611	0.90199	0.507341	0.178986	0.272081	2.64697	0.35747	0.187601	0.208018	0.207184	0.393733	0.203328	0.085294	0.220933	0.13496	0.256641	0.174279	0.519026	0.424248	0.274509	0
Eisenbergiella	5.95422	0.114	0.163875	ns	1476.5	0.0773	0.173454	ns	0	0.002526	0	0	0.002504	0	0	0	0	0.012665	0.005036	0.002451	0	0	0	0.002508	0.017469	0	0.012422	0.004961	0.002507	0	0	0	0	0	0	0	0	0	0	0.002675	0	0	0	0	0	0	0.007357	0	0.005231
Elusimicrobium	7.60843	0.0548	0.0869241	ns	1751	0.328	0.462788	ns	0	0	0	0	0	0	0	0	0	0	0	0	0	0	0	0	0	0	0	0	0	0	0	0	0	0	0	0	0	0	0	0	0	0	0	0	0	0	0	0	0
Empedobacter	12.1715	0.00682	0.0145109	*	1697.5	0.258	0.390623	ns	0	0	0	0	0	0	0	0	0	0	0	0	0	0.002523	0	0	0	0	0	0	0	0	0	0	0	0	0	0	0	0	0	0	0	0	0	0	0	0	0	0.00292	0
Enterococcus	21.4338	8.55e-05	0.0003933	***	1884.5	0.689	0.754619	ns	0.002597	3.48905	0.201534	0.002704	0	0.005031	0.014928	0.102357	0	0.002533	0.002518	0.019606	0.014945	0.002523	0	0.015051	0.007487	0.073201	0.052174	0.007442	0.015044	0.015117	0.012812	0.005042	0.032751	0.017062	0.005909	0.002931	0.013508	0.242201	0.019274	0	0	0.002946	0.019994	0.002646	0.002563	1.89258	0.071117	0.207342	1.64779
Escherichia	20.4378	0.000138	0.00052624	***	1355	0.03	0.0788571	ns	0.69073	29.3575	7.7443	3.01768	0.72364	0.470381	1.14451	3.08532	0.676068	1.00051	3.29363	2.08318	1.90047	1.19856	0.12954	6.55211	0.207132	6.54906	2.1441	3.32639	0.952763	17.9138	0.548338	1.90078	0.118406	16.401	0.005909	0.026381	0.659174	10.6802	0.721386	0.064209	0.297152	0.047132	19.6791	0.306911	13.7142	2.21088	3.47491	0.516894	14.6993
Eubacterium	1.96466	0.58	0.599551	ns	1745	0.784	0.848565	ns	0.241496	0	0.002458	0.516467	1.27951	0.440196	0.049761	0	0.502005	0	1.24392	3.11007	1.63146	0.005047	0.002491	0.015051	2.00893	0.034161	2.20621	0	2.5524	0.020156	0.727701	0.236967	2.32025	2.85415	0.1034	0.140701	0.083748	0.855	0.674578	0.278239	0.033017	0.041241	2.35429	1.25675	4.00841	0.157715	3.07764	0.032123	0
Faecalibacterium	33.1715	2.96e-07	3.404e-06	****	2955	2.14e-08	4.922e-07	****	4.88445	0.204644	0.872493	3.25293	5.9043	6.57527	2.48308	5.5102	3.41061	5.85866	6.11387	15.6067	7.973	5.30645	8.30551	24.3547	9.38834	1.27858	9.22981	5.7201	6.20299	4.10935	3.7205	4.55783	13.0675	7.99698	20.6121	8.13132	11.5977	8.95562	11.9304	19.1824	17.4467	15.9513	0.004999	0.817547	4.31596	0.627993	6.39315	2.66916	0.07062
Faecalicoccus	3.47215	0.324	0.377316	ns	1676	0.538	0.634564	ns	0.023371	0	0.845458	0	0.002504	0.289272	0	0.004874	0.005045	0.045593	0	0.012254	1.29023	0.012616	0.007473	0.005017	1.33014	0.048801	0.029814	0	0.002507	0.00252	0.015374	0.002521	0	0.009749	0	0	0	0.25971	0	0.591257	0.542028	0.232716	0.127462	0.166684	0.012815	0.091762	0.995635	0	0.005231
Flavonifractor	11.9376	0.0076	0.0155378	*	2168.5	0.0744	0.17112	ns	0.018177	0	0.002458	0.051376	0.005008	0.002515	0.072154	0.063364	0.063066	0.129179	0.007554	0.02941	0.03238	0.00757	0.112102	0.047661	0.004991	0.02196	0.002484	0.007442	0.057667	0.015117	0.023061	0.005042	0.002519	0.134055	0.011817	0.035175	0.008105	0.070034	0.011014	0.002675	0.024763	0.053024	0.344897	0.404805	0.04357	0.017205	0.004905	0	0
Fusicatenibacter	51.1142	4.63e-11	4.2596e-09	****	3200	1.11e-11	6.854e-10	****	0.379122	0.010106	0.466968	0.162241	0.703608	0.840146	0.218949	0.948017	0.297672	1.0613	0.161156	2.58069	0.976387	2.07918	0.094664	0.629625	0.244566	0.270844	1.11304	5.68537	0.343496	0.199043	0.955749	0.937784	1.32766	7.03422	0.803569	0.489521	0.278258	0.846246	0.743413	0.085612	0.165085	0.471323	0.097471	0.153455	0.087139	0.005735	0.102997	0.00292	0
Fusobacterium	5.54938	0.136	0.186746	ns	1666	0.499	0.605263	ns	0.090885	0	0.03195	0	0	0.128286	0.017416	0.068238	0	0.065856	0.010072	0.009803	0	2.78065	0.291465	0.147999	0.002496	0.600249	0	0.114104	0	0	0	0.937784	0	0	0	0	0	0	0	0	0	1.0811	0.007498	0.002646	0.005126	0	0	0	0
Gemmiger	3.11484	0.374	0.414554	ns	2071	0.192	0.309895	ns	0.568683	0.0859	0.007373	0.611108	1.33961	0.573513	0.462779	0.14135	1.46313	1.23607	2.21338	0.379874	2.33636	0.017663	0.984007	0.002508	0.122283	0.041481	2.56149	0.002481	10.2372	0.098262	2.25741	0.574771	1.21681	0.680023	0.348607	0.425033	0.167495	0.385188	0.264324	0.46819	0.093548	0.262173	0	0.531802	0.06151	0.616523	2.19481	4.37462	0.078466
Hungatella	1.3177	0.725	0.741111	ns	1657.5	0.482	0.605263	ns	0.00779	0.002526	0.012289	0.032448	0	0.010062	0.019904	0.009748	0.027749	0.202634	0.042807	0.002451	0.009963	0.002523	0.009965	0.012542	0.029947	0.102482	0.007453	0.024805	0.005015	0.045351	0.007687	0.017646	0.010077	0	0	0	0	0	0.002753	0.026754	0	0.005892	0.114966	0.010583	0	0	0.012262	0	0
Intestinibacter	14.043	0.00285	0.00728333	**	1213	0.00424	0.0185752	*	0.025967	0.015159	0.137633	0.005408	0.027543	0.130801	0	0.036556	0	0.015198	0.002518	0.036762	0.251569	0.063082	0.044841	0.24583	0.029947	0.046361	0.004969	0.099221	0.243205	0.181406	0	0.012605	0.080617	0.241299	0.029543	0.038106	0.002702	0.166331	0.005507	0	0.082542	0	0.742277	0.023812	0.056384	1.06099	0.026975	0.268668	0.041849
Klebsiella	6.1308	0.105	0.155806	ns	1345	0.0265	0.0761875	ns	0.789405	6.10899	10.03	1.97934	0.005008	0.357188	0.067178	0.202276	0	0.359676	0.09065	0.017156	8.13739	0.353259	14.6156	0.326101	0.259539	0.958934	1.17019	0.019844	1.32635	1.21441	0.007687	0.776444	0.022673	0.134055	0	0.02345	0	0	0	0.005351	0.016508	0	0.402379	0.182559	0.840638	0.005735	0.279563	0.09929	0.211859
Lachnospiracea_incertae_sedis	19.5055	0.000215	0.000732593	***	2298	0.016	0.0545185	ns	0.044144	0.005053	0.05407	1.43313	0.08263	0.576028	0.226413	0.180343	0.774451	0.053191	0.093168	0.808764	0.47574	1.2465	0.256589	0.602032	0.017469	8.179	0.017391	1.74381	0.020058	0.483749	0.302355	0.433599	0.393006	0.017062	0.850838	0.34882	0.126972	0.023345	3.07277	0.32372	0.437474	0.111939	1.3371	0.108477	0.140961	0.544834	0.019618	0.067167	0.060157
Lactobacillus	46.2306	5.07e-10	1.5548e-08	****	414	1.49e-11	6.854e-10	****	0	0.58614	0.120429	0.005408	0.002504	0	0	0.036556	0.005045	0.010132	0	0.017156	0	0	0.109611	0.020068	0	0.751531	0.039752	0	0.012536	0.10582	0	0.002521	0	0.021936	0.088629	0	0.58083	0.002918	0	0.008026	0	0	6.68549	0.066145	0.064073	2.53491	0.52234	13.2261	6.79518
Leuconostoc	22.2193	5.87e-05	0.000284232	***	1830.5	0.868	0.885626	ns	0	0.002526	0.007373	0	0	0.002515	0	0	0	0.025329	0	0.002451	0.186809	0	0	0	0	0.0122	0	0.002481	0	0.00252	0	0.002521	0	0	0	0	0	0	0	0.002675	0	0	0.004999	0	0	0.02294	0	0.00292	0.018309
Megamonas	18.435	0.000358	0.00113572	**	1760	0.835	0.882989	ns	2.21761	0.015159	0.004915	0	0	0.012577	0	0	0	3.9615	0.005036	0	0	0.002523	0	0	0	0.00488	3.68696	16.8205	0	0.123457	0.012812	0.015126	0	0.477723	0.942421	0	0	2.67881	0	2.10819	0.555785	2.74546	0	0	0.005126	0.020073	1.42479	0.00292	0
Megasphaera	20.3728	0.000142	0.00052624	***	1432	0.0672	0.162695	ns	0.020774	3.78717	5.55692	0.02704	0	0.251541	0	0	0	2.70263	0	0.002451	0.002491	0.005047	0.002491	0	0	0.034161	0.30559	0	0.002507	0.964979	1.1018	0.002521	2.04313	0	0.732666	0	7.5724	0	0	0	0	0	0.002499	0.005292	0.325491	0.008603	0	0	0
Mitsuokella	4.53819	0.209	0.259838	ns	1942.5	0.161	0.279472	ns	0	0	0	0	0	0.002515	0	0	0	0	0.355047	0.002451	0.007472	0	0	0	0	0	0.253416	0	0	0	0	0	0	0	0	0	0	0	0	0	0	0	0	0	0	0	0	0	0
Morganella	15.1645	0.00168	0.00483	**	1514	0.0872	0.182327	ns	0	0.179379	0.002458	0	0	0	0	0	0	0	0.01259	0	0	0	0	0	0	0.03172	0.007453	0	0	0.010078	0	0	0	0	0	0	0	0	0	0	0	0	0.447366	0	0	0	0.004905	0	0.031386
Odoribacter	5.41837	0.144	0.192	ns	2260	0.0242	0.0742133	ns	0.57907	0	0.004915	0.073008	2.20097	0.21884	0.821059	0	0.542368	0.653495	0.020145	0	0.63515	0	0	0.002508	0.544034	0.00976	0.864596	0.002481	0	0.022676	0.415097	0.005042	0.617222	0.017062	0.097492	0.430896	0.010806	0.755785	0.118395	0.107015	0.250378	0.114885	0	0.851942	0.674048	0.005735	0.080926	0	0
Olsenella	20.7481	0.000119	0.000521333	***	1365	0.00833	0.0294754	*	0	0	0.03195	0.002704	0	0.012577	0	0	0	0	0	0	0	0	0	0	0	0	0	0	0	0	0.007687	0	0	0	0	0	0	0	0	0	0	0	0	0	4.04685	0.249477	0	0	0
Oscillibacter	3.34837	0.341	0.391852	ns	2040	0.248	0.390623	ns	0.493378	0.015159	0.009831	1.08972	1.50237	0.475412	0.320959	0.034119	0.385964	0.749747	0.339939	0.1544	0.792069	0.005047	0.627771	0	0.511592	0.0122	0.653416	0.007442	0.208104	0.030234	0.497092	0.889886	0.115887	0.03656	0.827203	1.85842	0.21072	0.668242	0.528649	0.395955	0.869446	0.188529	0.209937	0.396867	0.197345	0.065954	0.100544	0.014602	0
Parabacteroides	5.1739	0.159	0.206028	ns	1924	0.555	0.646329	ns	5.11815	0.467396	0.59477	3.13937	2.81694	1.41366	8.48925	1.7425	1.47575	3.65248	2.35439	0.27694	2.61283	0.194292	6.04354	0.862912	6.68563	1.51038	0.963975	0.300144	2.59503	0.546737	7.55118	6.24685	2.82662	0.148679	0.454962	1.35131	0.33499	2.9356	0.437787	0.259511	0.550282	0.916134	0.009997	7.12774	1.98114	0.194993	1.02016	0	0
Paracoccus	2.22296	0.527	0.557287	ns	1895	0.402	0.547941	ns	0.002597	0.007579	0	0	0.002504	0	0	0	0	0.002533	0	0	0	0	0	0	0	0	0	0	0	0.00252	0	0	0	0	0	0	0	0	0	0	0	0	0	0	0	0	0	0	0.005231
Paraprevotella	28.4574	2.91e-06	1.91229e-05	****	2581	5.06e-06	5.17244e-05	****	0.423267	0	0.03195	1.27089	0.540852	0	0	2.00083	0	0	0	0	0.41347	0	0	0	0.519079	0.00732	0	0	0.724601	0.032754	0.007687	0.012605	0	0.043872	0.410647	0.741609	0.126972	1.50865	0.401993	0.093638	0.23387	0.391787	0	0	0.269107	0	0.009809	0	0
Parasutterella	12.2272	0.00664	0.0145109	*	2230	0.0374	0.0955778	ns	1.30615	0.022738	0.012289	2.14429	0.022535	0.030185	0	5.17145	0.118564	0	1.6443	0.085778	0.146956	7.9887	0.468337	4.92914	0.232088	0.00976	0.643478	0.94012	2.2415	5.69665	2.18567	0.025209	2.02801	0.065809	0.035452	0.120182	0.923925	0.598208	0.539662	0.088287	0.107305	2.60406	14.3382	0	0.005126	0	0.024523	0	0
Pediococcus	6.25276	0.0999	0.152328	ns	1671	0.287	0.412562	ns	0	0	0	0	0	0	0	0	0	0	0	0	0	0	0	0	0	0	0.002484	0	0.010029	0	0	0	0	0	0	0	0.002702	0	0	0	0	0	0	0	0	2.11625	0	10.5773	37.6193
Phascolarctobacterium	9.7524	0.0208	0.0368	*	2400.5	0.00358	0.016468	*	0.114256	0.065688	0.29247	6.74653	2.10331	0	7.3323	1.23803	1.59683	0.653495	2.71699	0.009803	0.82445	0.340642	1.02885	1.75091	0	4.94107	0.032298	0.084338	4.35764	0.047871	1.8705	0.007563	0.047866	0.026811	0	4.88934	3.13108	1.64288	2.02373	0.010701	0.874948	1.82638	0	0.367764	0.056384	0.034411	0.107901	0.00292	0
Porphyromonas	2.43253	0.488	0.522047	ns	1554	0.141	0.249462	ns	0.002597	0	0	0	0	0	0	0	0	0.511651	0.002518	0	0.002491	0.032803	0	0	0	0	0.007453	0.012403	0	0	0	0	0	0	0	0	0	0	0	0	0	0	0	0	0	0.002868	0.012262	0	0
Prevotella	13.6173	0.00348	0.00865297	**	1673	0.532	0.634564	ns	0.041548	0.025265	13.9673	28.86	13.3085	30.4616	3.06031	0.012185	42.1029	5.29382	0.020145	0.012254	7.12862	0.035326	0	0.005017	2.64531	0.146402	14.4248	0.210845	0.035102	1.30259	0.002562	0	0.002519	0.056059	7.76094	17.1362	49.3651	0.011672	41.6807	46.5969	46.3117	25.2276	0.092472	46.2112	0.028192	0.266682	30.9799	0.008761	0
Proteus	4.11648	0.249	0.30544	ns	1614	0.0897	0.183387	ns	0	0	0	0	0	0	0	0	0	0	0	0	0	0.002523	0	0	0	0	0	0	0	0	0	0	0	0	0	0	0	0	0	0	0	0	0	0	0	0	0	0	0
Providencia	6.21769	0.101	0.152328	ns	1645	0.131	0.245959	ns	0	0	0	0	0	0	0	0	0	0	0	0	0	0	0	0	0	0	0.002484	0	0	0	0	0	0	0	0	0	0	0	0	0	0	0	0	0	0	0	0	0	0
Pseudochrobactrum	3.56755	0.312	0.368	ns	1840	0.604	0.686025	ns	0.002597	0	0	0	0	0	0	0	0	0	0	0	0	0	0	0	0	0	0	0	0	0.00252	0	0	0	0	0	0	0	0	0	0	0	0	0	0	0	0	0	0	0
Psychrobacter	3.15592	0.368	0.412878	ns	1663.5	0.167	0.284519	ns	0	0	0.002458	0	0	0	0	0	0	0	0	0	0	0	0	0	0	0	0	0	0	0	0	0	0	0	0	0	0	0	0	0	0	0	0	0	0	0	0	0	0
Pyramidobacter	3.69488	0.296	0.353662	ns	1514.5	0.104	0.199333	ns	0.005193	0	0	0	0	0.002515	0	0	0.002523	0	0.002518	0	0.002491	0	0.012456	0	0.009982	0	0	0	0	0	0	0.045377	0	0	0	0	0	0	0.002753	0	0	0	0	0	0.266544	0	0	0	0
Romboutsia	20.4038	0.00014	0.00052624	***	1651	0.465	0.594167	ns	0.189561	0.007579	14.8053	0.819318	0.037559	1.13445	0.622014	0.77986	2.4848	0.012665	1.14068	0.269588	0.844376	0.186723	0.189328	0.727455	0.144743	3.60393	0.839752	0.007442	0.812356	20.708	0.389474	0.088232	1.08077	0.090182	0.289521	0.111388	0.751027	0.134232	0.082601	0.053507	0.115559	0.05597	0.077477	0.002646	0.363935	14.484	1.54985	1.29954	1.07499
Roseburia	40.3967	8.78e-09	2.0194e-07	****	2969	1.44e-08	4.416e-07	****	6.27629	0.080847	1.38616	7.34952	0.175276	6.68595	3.48079	2.9854	3.48629	0.088652	17.6617	2.29395	3.07363	0.451667	4.27233	9.96363	1.58469	0.051241	1.62733	4.53937	1.98074	3.41396	2.92618	4.69144	6.93052	4.23126	6.60876	18.4816	7.44003	3.18655	8.71445	2.46669	6.27322	2.96344	0.052484	0.738173	2.30407	0.212199	1.63569	0.032123	0
Ruminococcus	0.983842	0.805	0.805	ns	1906	0.615	0.688337	ns	1.92158	0.083373	0.125344	0.543508	1.61755	0.65149	0.301055	0.004874	0.262355	1.69959	1.26407	8.30086	0.777125	0.16906	3.96094	3.62473	3.21929	0.034161	0.849689	0.004961	0.747167	0.695389	3.1491	1.49743	2.93495	0.048747	3.6781	3.35629	0.437649	0	0.385473	0.642089	0.517265	0.288685	4.37869	5.236	4.4441	0.232271	12.8918	1.15644	0
Ruminococcus2	34.9715	1.24e-07	1.82686e-06	****	2857	2.99e-07	3.92971e-06	****	0.667359	0.017685	1.46972	0.857174	0.846333	2.54559	1.20173	0.480101	0.930854	2.33283	1.18097	0.02941	2.71495	0.020186	0.575457	0.030102	0.641362	0.02684	2.00745	0.039688	0.198074	0.803729	2.44959	1.28567	1.16894	6.82217	0.531773	0.62729	0.426842	0.890017	0.952669	0.222056	0.685101	0.742334	0.209937	0.230183	0.115331	0.229404	0.647408	10.3116	0
Senegalimassilia	13.1284	0.00437	0.010051	*	1277	0.00114	0.00616941	**	0	0	0	0	0	0	0	0	0	0	0.010072	0	0	0	0	0	0	0	0	0	0	0	0	0	0	0	0	0	0	0	0	0	0.002751	0	0	0	0.012815	0.057351	0.026975	0	0
Sporobacter	6.0905	0.107	0.156254	ns	2257	0.0219	0.0713793	ns	0.020774	0	0	0.016224	0.09515	0.022639	0	0	0.020181	0.230496	0.005036	0	0.004982	0.002523	0.002491	0	0	0	0.034783	0.002481	0.067696	0	0.005125	0.146214	0.005039	0.002437	0.121126	0.331233	0.008105	0.128396	0.046807	0.088287	0.148576	0.023566	0	0.007937	0.007689	0.028675	0.022071	0.00292	0
Staphylococcus	1.20388	0.752	0.760264	ns	1712.5	0.457	0.592169	ns	0	0.002526	0	0	0	0	0	0	0	0	0	0	0	0	0	0	0.004991	0	0	0	0	0	0	0	0	0.007312	0	0	0	0	0	0	0	0	0	0	0	0	0	0	0
Streptococcus	18.0235	0.000435	0.001334	**	1853	0.806	0.862233	ns	0.155804	0.098532	0.255604	0.018928	0.007512	0.352157	0.054737	0.229084	0.027749	0.200101	0.007554	0.298998	0.204244	0.254851	1.46729	0.022576	0.072372	0.229363	0.360248	0.089299	0.160465	0.342656	0.038435	0.037814	0.128483	0.2218	0.047269	0.064488	0.129674	0.148823	0.041301	0.050832	0.112808	0.017675	5.43587	0.021166	0.030755	22.1776	0.242778	1.09511	0.243245
Streptophyta	15.0185	0.0018	0.00487059	**	1539	0.174	0.291055	ns	0.002597	0.002526	0.002458	0.005408	0	0	0	0	0	0	0	0.002451	0	0	0.004982	0	0.004991	0	0.014907	0.002481	0	0.005039	0	0	0.032751	0.021936	0.023634	0	0	0	0	0	0	0	0.004999	0	0	0.002868	0	0	0
Succinivibrio	12.801	0.00509	0.0114215	*	1649	0.0813	0.173944	ns	0	0	0	0	0	0	0	0	0	0	0	0	0	0	0	0	0	0	0	0	0	0	0	0	0	0	0	0	0	0	0	0	0	0	0	0	0	0	0	0	0
Sutterella	13.3106	0.00401	0.00970842	**	1766.5	0.861	0.885626	ns	0.462218	0.050529	0.376032	0	0.468237	3.70016	1.03006	0	0	0	0	0	0.102122	0.189246	0.004982	0.893014	0	4.35302	0	0.002481	0	0.007559	0.017936	4.20994	0	0.009749	1.46829	0	0	0	0	0.425384	0.558536	1.18125	0	0.013229	0.130709	0	7.16808	0	0.013078
Terrisporobacter	18.7589	0.000307	0.00100871	**	1664	0.5	0.605263	ns	0.020774	0.045476	0.051612	0	0.007512	0	0.037321	0.782297	0.002523	0	0	0.007352	0.017435	0	0.004982	0.035119	0.024956	0	0	0.786327	0.122856	0.007559	0	0.002521	0.012596	0.065809	0	0.002931	0.005403	0.087543	0.00826	0	0.063282	0	0.007498	0	0.002563	0	0.002452	0.040884	0
Turicibacter	28.285	3.16e-06	1.93813e-05	****	1110.5	0.000784	0.004508	**	0.275253	0.010106	0.481715	0.056784	0.007512	0.105647	0.019904	0.221773	0.002523	0	0.032735	0.004902	0.052306	0.01514	0.326341	0.170576	0.02246	0.102482	0.106832	0.004961	0.075218	0.05543	0.015374	0.005042	0.105809	2.83221	0.005909	0.011725	0.005403	0.005836	0.030287	0	0.005503	0	0.024993	0.013229	0.025629	3.93714	0	3.28534	2.82478
Uruburuella	20.3633	0.000143	0.00052624	***	1649	0.0813	0.173944	ns	0	0	0	0	0	0	0	0	0	0	0	0	0	0	0	0	0	0	0	0	0	0	0	0	0	0	0	0	0	0	0	0	0	0	0.004999	0	0	0	0	0	0
Veillonella	31.6408	6.23e-07	5.7316e-06	****	1837	0.867	0.885626	ns	0.057128	42.9297	0.81105	0.627332	0.017528	0.123255	0.216461	0.05849	0.025226	0.020263	0.007554	0.019606	0.03238	0.017663	0.53809	0.027593	0.014973	8.67189	0.034783	0.042169	1.13329	4.53263	0.035873	0.121004	0.186426	0.017062	0.023634	0	0.002702	0.017509	0	0.013377	0.01926	0	7.49775	0.082019	0.035881	0	0.897543	0.043805	0.002616
Weissella	47.8455	2.3e-10	1.058e-08	****	1690	0.571	0.65665	ns	0.002597	0	0.191703	0.100049	0.032551	0.005031	0.01244	0.002437	0	0.01773	0.005036	0.002451	0	0	0	0.002508	0.054903	0.00244	0.029814	0	0.02758	0.015117	0	0.012605	0	0	0	0	0	0	0.00826	0.005351	0	0	0	0.007937	0.012815	2.03596	0.007357	9.58444	0.957288
Unclassified	14.1684	0.00268	0.00704457	**	2254	0.0282	0.0786182	ns	5.26357	6.301	5.83956	6.08945	7.94001	8.38385	9.80543	19.1212	2.9414	5.21783	5.91242	7.92099	8.52595	2.90429	9.61337	16.2398	20.3239	14.1595	5.99006	9.21764	18.11	10.0202	3.33871	4.62842	7.3336	4.77479	7.75207	13.4164	6.67009	5.65526	6.14554	9.32902	6.2457	4.21245	3.59642	5.68049	5.60254	4.50492	6.65555	2.14934	7.44383
Others (<0.5%)	11.0889	0.0113	0.0221191	*	2035	0.259	0.390623	ns	1.24903	2.22581	0.353913	0.100049	0.240379	0.249025	0.134355	0.085297	0.161449	0.77001	0.105759	0.176458	0.415961	0.136257	0.049823	0.095322	0.309451	0.217163	0.32795	0.039688	0.757196	1.62761	0.130679	0.057981	0.667607	0.297358	0.1034	0.038106	0.113464	0.131314	0.096368	0.085612	0.052277	0.07659	0.127462	0.066145	0.258855	0.476013	0.100544	0.48185	0.198781
Dunn’s post hoc after Kruskal-Wallis test
Genus	Comparison	Statistic	p	p.adj (Dunn)	p.adj.signif
Acidaminococcus	Addiction vs. Control	-0.980406	0.326886	0.653771	ns
Acidaminococcus	Addiction vs. Methadone	2.48172	0.0130749	0.0653744	ns
Acidaminococcus	Addiction vs. Withdrawal	0.253254	0.800072	0.800072	ns
Acidaminococcus	Control vs. Methadone	3.38519	0.000711282	0.00426769	**
Acidaminococcus	Control vs. Withdrawal	1.25454	0.209645	0.628935	ns
Acidaminococcus	Methadone vs. Withdrawal	-2.29923	0.0214917	0.0859669	ns
Actinomyces	Addiction vs. Control	-4.81523	1.4703e-06	8.16725e-06	****
Actinomyces	Addiction vs. Methadone	-4.8306	1.36121e-06	8.16725e-06	****
Actinomyces	Addiction vs. Withdrawal	-2.67805	0.00740524	0.029621	*
Actinomyces	Control vs. Methadone	-0.170173	0.864874	0.864874	ns
Actinomyces	Control vs. Withdrawal	2.29908	0.0215004	0.0495971	*
Actinomyces	Methadone vs. Withdrawal	2.39695	0.0165324	0.0495971	*
Anaeroglobus	Addiction vs. Control	-2.81547	0.00487062	0.0292237	*
Anaeroglobus	Addiction vs. Methadone	-1.00035	0.317142	0.674199	ns
Anaeroglobus	Addiction vs. Withdrawal	-2.35277	0.0186344	0.0931718	ns
Anaeroglobus	Control vs. Methadone	1.7007	0.0889992	0.355997	ns
Anaeroglobus	Control vs. Withdrawal	0.56927	0.569173	0.674199	ns
Anaeroglobus	Methadone vs. Withdrawal	-1.21404	0.224733	0.674199	ns
Anaerostipes	Addiction vs. Control	4.42259	9.75229e-06	4.87615e-05	****
Anaerostipes	Addiction vs. Methadone	1.41257	0.157781	0.315562	ns
Anaerostipes	Addiction vs. Withdrawal	-0.40937	0.682268	0.682268	ns
Anaerostipes	Control vs. Methadone	-2.8282	0.00468098	0.0187239	*
Anaerostipes	Control vs. Withdrawal	-4.93725	7.92299e-07	4.7538e-06	****
Anaerostipes	Methadone vs. Withdrawal	-1.8352	0.0664753	0.199426	ns
Barnesiella	Addiction vs. Control	2.95837	0.00309273	0.0185564	*
Barnesiella	Addiction vs. Methadone	2.26107	0.0237551	0.118775	ns
Barnesiella	Addiction vs. Withdrawal	1.1443	0.252499	0.660788	ns
Barnesiella	Control vs. Methadone	-0.592931	0.553228	0.660788	ns
Barnesiella	Control vs. Withdrawal	-1.90595	0.0566562	0.226625	ns
Barnesiella	Methadone vs. Withdrawal	-1.22583	0.220263	0.660788	ns
Bifidobacterium	Addiction vs. Control	-3.87872	0.000105007	0.000525035	***
Bifidobacterium	Addiction vs. Methadone	-2.84694	0.0044141	0.0132423	*
Bifidobacterium	Addiction vs. Withdrawal	0.303783	0.761293	0.761293	ns
Bifidobacterium	Control vs. Methadone	0.893397	0.371644	0.743289	ns
Bifidobacterium	Control vs. Withdrawal	4.27568	1.90553e-05	0.000114332	***
Bifidobacterium	Methadone vs. Withdrawal	3.2029	0.00136053	0.00544212	**
Bilophila	Addiction vs. Control	2.54412	0.0109552	0.0547762	ns
Bilophila	Addiction vs. Methadone	1.02651	0.304652	0.627304	ns
Bilophila	Addiction vs. Withdrawal	-0.240081	0.810268	0.810268	ns
Bilophila	Control vs. Methadone	-1.41583	0.156826	0.627304	ns
Bilophila	Control vs. Withdrawal	-2.8447	0.00444528	0.0266717	*
Bilophila	Methadone vs. Withdrawal	-1.27903	0.200887	0.627304	ns
Blautia	Addiction vs. Control	3.92808	8.56278e-05	0.000342511	***
Blautia	Addiction vs. Methadone	-1.90443	0.0568548	0.170564	ns
Blautia	Addiction vs. Withdrawal	-0.133557	0.893753	0.893753	ns
Blautia	Control vs. Methadone	-5.62961	1.80615e-08	1.08369e-07	****
Blautia	Control vs. Withdrawal	-4.15863	3.2016e-05	0.00016008	***
Blautia	Methadone vs. Withdrawal	1.8222	0.0684241	0.170564	ns
Butyricicoccus	Addiction vs. Control	5.20504	1.93951e-07	1.16371e-06	****
Butyricicoccus	Addiction vs. Methadone	2.02438	0.0429315	0.085863	ns
Butyricicoccus	Addiction vs. Withdrawal	2.53702	0.0111799	0.0335398	*
Butyricicoccus	Control vs. Methadone	-2.97143	0.00296417	0.0148208	*
Butyricicoccus	Control vs. Withdrawal	-2.83761	0.00454524	0.018181	*
Butyricicoccus	Methadone vs. Withdrawal	0.341176	0.732971	0.732971	ns
Butyricimonas	Addiction vs. Control	2.55658	0.0105706	0.0528529	ns
Butyricimonas	Addiction vs. Methadone	1.24373	0.213599	0.640797	ns
Butyricimonas	Addiction vs. Withdrawal	-0.326057	0.744381	0.744381	ns
Butyricimonas	Control vs. Methadone	-1.21335	0.224996	0.640797	ns
Butyricimonas	Control vs. Withdrawal	-2.94215	0.00325939	0.0195563	*
Butyricimonas	Methadone vs. Withdrawal	-1.58314	0.113389	0.453558	ns
Catenibacterium	Addiction vs. Control	0.907339	0.364228	0.364228	ns
Catenibacterium	Addiction vs. Methadone	3.87842	0.000105136	0.000630814	***
Catenibacterium	Addiction vs. Withdrawal	2.38403	0.0171243	0.0684972	ns
Catenibacterium	Control vs. Methadone	2.96135	0.00306293	0.0153146	*
Catenibacterium	Control vs. Withdrawal	1.41775	0.156264	0.312528	ns
Catenibacterium	Methadone vs. Withdrawal	-1.70203	0.0887498	0.266249	ns
Clostridium_sensu_stricto	Addiction vs. Control	-0.931223	0.351738	0.731233	ns
Clostridium_sensu_stricto	Addiction vs. Methadone	-2.08201	0.0373416	0.186708	ns
Clostridium_sensu_stricto	Addiction vs. Withdrawal	1.01195	0.311563	0.731233	ns
Clostridium_sensu_stricto	Control vs. Methadone	-1.16568	0.243744	0.731233	ns
Clostridium_sensu_stricto	Control vs. Withdrawal	1.95133	0.0510173	0.204069	ns
Clostridium_sensu_stricto	Methadone vs. Withdrawal	3.09356	0.00197772	0.0118663	*
Clostridium_XlVa	Addiction vs. Control	4.11642	3.84803e-05	0.000230882	***
Clostridium_XlVa	Addiction vs. Methadone	1.98311	0.0473555	0.189422	ns
Clostridium_XlVa	Addiction vs. Withdrawal	0.67345	0.500661	0.500661	ns
Clostridium_XlVa	Control vs. Methadone	-1.97284	0.0485133	0.189422	ns
Clostridium_XlVa	Control vs. Withdrawal	-3.55692	0.000375221	0.00187611	**
Clostridium_XlVa	Methadone vs. Withdrawal	-1.3892	0.164773	0.329546	ns
Clostridium_XlVb	Addiction vs. Control	4.06098	4.88665e-05	0.000244332	***
Clostridium_XlVb	Addiction vs. Methadone	0.245092	0.806385	0.806385	ns
Clostridium_XlVb	Addiction vs. Withdrawal	-1.01346	0.310839	0.673264	ns
Clostridium_XlVb	Control vs. Methadone	-3.63515	0.000277815	0.00111126	**
Clostridium_XlVb	Control vs. Withdrawal	-5.16148	2.45004e-07	1.47002e-06	****
Clostridium_XlVb	Methadone vs. Withdrawal	-1.21486	0.224421	0.673264	ns
Clostridium_XVIII	Addiction vs. Control	0.551227	0.581478	0.581478	ns
Clostridium_XVIII	Addiction vs. Methadone	-3.11076	0.00186607	0.00559822	**
Clostridium_XVIII	Addiction vs. Withdrawal	-4.50914	6.50904e-06	3.25452e-05	****
Clostridium_XVIII	Control vs. Methadone	-3.59624	0.000322844	0.00129138	**
Clostridium_XVIII	Control vs. Withdrawal	-5.00604	5.55605e-07	3.33363e-06	****
Clostridium_XVIII	Methadone vs. Withdrawal	-1.10509	0.269122	0.538245	ns
Collinsella	Addiction vs. Control	-1.47432	0.140396	0.421187	ns
Collinsella	Addiction vs. Methadone	-2.66813	0.00762742	0.0381371	*
Collinsella	Addiction vs. Withdrawal	0.29605	0.767192	0.767192	ns
Collinsella	Control vs. Methadone	-1.22562	0.22034	0.44068	ns
Collinsella	Control vs. Withdrawal	1.80305	0.0713796	0.285519	ns
Collinsella	Methadone vs. Withdrawal	3.01252	0.00259088	0.0155453	*
Coprobacter	Addiction vs. Control	3.36649	0.000761313	0.00456788	**
Coprobacter	Addiction vs. Methadone	1.79492	0.0726672	0.290669	ns
Coprobacter	Addiction vs. Withdrawal	0.672858	0.501037	0.501037	ns
Coprobacter	Control vs. Methadone	-1.44261	0.149131	0.447392	ns
Coprobacter	Control vs. Withdrawal	-2.78867	0.00529244	0.0264622	*
Coprobacter	Methadone vs. Withdrawal	-1.19714	0.231253	0.462505	ns
Coprococcus	Addiction vs. Control	3.11965	0.00181064	0.00905321	**
Coprococcus	Addiction vs. Methadone	-0.527796	0.597641	1	ns
Coprococcus	Addiction vs. Withdrawal	0.529926	0.596163	1	ns
Coprococcus	Control vs. Methadone	-3.49922	0.000466619	0.00279972	**
Coprococcus	Control vs. Withdrawal	-2.67638	0.00744213	0.0297685	*
Coprococcus	Methadone vs. Withdrawal	1.04428	0.296357	0.889072	ns
Corynebacterium	Addiction vs. Control	-4.31697	1.58189e-05	9.49132e-05	****
Corynebacterium	Addiction vs. Methadone	-4.0034	6.24382e-05	0.000312191	***
Corynebacterium	Addiction vs. Withdrawal	-2.4893	0.0127994	0.0511975	ns
Corynebacterium	Control vs. Methadone	0.170491	0.864624	0.864624	ns
Corynebacterium	Control vs. Withdrawal	1.97415	0.0483652	0.145096	ns
Corynebacterium	Methadone vs. Withdrawal	1.72981	0.0836638	0.167328	ns
Dorea	Addiction vs. Control	3.14424	0.0016652	0.00832601	**
Dorea	Addiction vs. Methadone	-2.56506	0.0103157	0.0206313	*
Dorea	Addiction vs. Withdrawal	0.446311	0.655373	0.655373	ns
Dorea	Control vs. Methadone	-5.53326	3.14336e-08	1.88601e-07	****
Dorea	Control vs. Withdrawal	-2.78394	0.00537032	0.016111	*
Dorea	Methadone vs. Withdrawal	3.04995	0.00228877	0.00915508	**
Empedobacter	Addiction vs. Control	-2.75267	0.0059112	0.029556	*
Empedobacter	Addiction vs. Methadone	-3.09322	0.00197997	0.0118798	*
Empedobacter	Addiction vs. Withdrawal	-2.51121	0.0120317	0.0481268	*
Empedobacter	Control vs. Methadone	-0.424699	0.671056	1	ns
Empedobacter	Control vs. Withdrawal	0.348836	0.727213	1	ns
Empedobacter	Methadone vs. Withdrawal	0.777372	0.436939	1	ns
Enterococcus	Addiction vs. Control	-2.21448	0.0267957	0.107183	ns
Enterococcus	Addiction vs. Methadone	-4.30454	1.6733e-05	0.000100398	***
Enterococcus	Addiction vs. Withdrawal	-3.5499	0.000385382	0.00192691	**
Enterococcus	Control vs. Methadone	-2.13395	0.0328466	0.107183	ns
Enterococcus	Control vs. Withdrawal	-1.22589	0.220242	0.440483	ns
Enterococcus	Methadone vs. Withdrawal	1.02922	0.303378	0.440483	ns
Escherichia	Addiction vs. Control	-3.91292	9.11886e-05	0.000512638	***
Escherichia	Addiction vs. Methadone	-2.3876	0.0169589	0.0678358	ns
Escherichia	Addiction vs. Withdrawal	-3.92861	8.54396e-05	0.000512638	***
Escherichia	Control vs. Methadone	1.37937	0.167781	0.503342	ns
Escherichia	Control vs. Withdrawal	0.142383	0.886778	0.886778	ns
Escherichia	Methadone vs. Withdrawal	-1.29307	0.195988	0.503342	ns
Faecalibacterium	Addiction vs. Control	4.91393	8.92692e-07	4.46346e-06	****
Faecalibacterium	Addiction vs. Methadone	1.11872	0.26326	0.659792	ns
Faecalibacterium	Addiction vs. Withdrawal	-0.0858581	0.931579	0.931579	ns
Faecalibacterium	Control vs. Methadone	-3.58729	0.000334135	0.00133654	**
Faecalibacterium	Control vs. Withdrawal	-5.12236	3.01739e-07	1.81044e-06	****
Faecalibacterium	Methadone vs. Withdrawal	-1.22671	0.219931	0.659792	ns
Flavonifractor	Addiction vs. Control	0.935364	0.349601	1	ns
Flavonifractor	Addiction vs. Methadone	0.776839	0.437254	1	ns
Flavonifractor	Addiction vs. Withdrawal	-2.1088	0.0349622	0.139849	ns
Flavonifractor	Control vs. Methadone	-0.126337	0.899465	1	ns
Flavonifractor	Control vs. Withdrawal	-3.03583	0.00239872	0.0143923	*
Flavonifractor	Methadone vs. Withdrawal	-2.80098	0.00509469	0.0254734	*
Fusicatenibacter	Addiction vs. Control	6.3188	2.63601e-10	1.58161e-09	****
Fusicatenibacter	Addiction vs. Methadone	2.07466	0.0380181	0.114054	ns
Fusicatenibacter	Addiction vs. Withdrawal	0.31036	0.756287	0.756287	ns
Fusicatenibacter	Control vs. Methadone	-3.98511	6.74483e-05	0.000269793	***
Fusicatenibacter	Control vs. Withdrawal	-6.17242	6.7253e-10	3.36265e-09	****
Fusicatenibacter	Methadone vs. Withdrawal	-1.82827	0.067509	0.135018	ns
Intestinibacter	Addiction vs. Control	-3.66786	0.000244593	0.00146756	**
Intestinibacter	Addiction vs. Methadone	-2.31571	0.0205743	0.102872	ns
Intestinibacter	Addiction vs. Withdrawal	-1.74142	0.0816105	0.244831	ns
Intestinibacter	Control vs. Methadone	1.21636	0.223848	0.447696	ns
Intestinibacter	Control vs. Withdrawal	2.04524	0.0408308	0.163323	ns
Intestinibacter	Methadone vs. Withdrawal	0.713783	0.475362	0.475362	ns
Lachnospiracea_incertae_sedis	Addiction vs. Control	0.296929	0.76652	0.76652	ns
Lachnospiracea_incertae_sedis	Addiction vs. Methadone	-1.25258	0.210358	0.420717	ns
Lachnospiracea_incertae_sedis	Addiction vs. Withdrawal	-3.65001	0.000262235	0.00131118	**
Lachnospiracea_incertae_sedis	Control vs. Methadone	-1.51964	0.128601	0.385803	ns
Lachnospiracea_incertae_sedis	Control vs. Withdrawal	-3.8992	9.65124e-05	0.000579074	***
Lachnospiracea_incertae_sedis	Methadone vs. Withdrawal	-2.18979	0.0285394	0.114158	ns
Lactobacillus	Addiction vs. Control	-6.0214	1.7292e-09	1.03752e-08	****
Lactobacillus	Addiction vs. Methadone	-0.698229	0.485034	1	ns
Lactobacillus	Addiction vs. Withdrawal	-0.698519	0.484853	1	ns
Lactobacillus	Control vs. Methadone	5.05957	4.20207e-07	1.68083e-06	****
Lactobacillus	Control vs. Withdrawal	5.48523	4.1293e-08	2.06465e-07	****
Lactobacillus	Methadone vs. Withdrawal	0.0502363	0.959934	1	ns
Leuconostoc	Addiction vs. Control	-2.36215	0.0181694	0.0726777	ns
Leuconostoc	Addiction vs. Methadone	-2.75166	0.00592949	0.0296475	*
Leuconostoc	Addiction vs. Withdrawal	-4.68078	2.85779e-06	1.71468e-05	****
Leuconostoc	Control vs. Methadone	-0.46044	0.6452	0.6452	ns
Leuconostoc	Control vs. Withdrawal	-2.18827	0.0286496	0.0859488	ns
Leuconostoc	Methadone vs. Withdrawal	-1.63591	0.101859	0.203719	ns
Megamonas	Addiction vs. Control	1.22044	0.222299	0.666896	ns
Megamonas	Addiction vs. Methadone	0.0814663	0.935071	0.935071	ns
Megamonas	Addiction vs. Withdrawal	3.77963	0.000157063	0.00094238	***
Megamonas	Control vs. Methadone	-1.08476	0.278029	0.666896	ns
Megamonas	Control vs. Withdrawal	2.47124	0.0134645	0.0538581	ns
Megamonas	Methadone vs. Withdrawal	3.51176	0.000445151	0.00222576	**
Megasphaera	Addiction vs. Control	0.269294	0.787704	0.787704	ns
Megasphaera	Addiction vs. Methadone	4.09878	4.15338e-05	0.000249203	***
Megasphaera	Addiction vs. Withdrawal	1.60227	0.109095	0.327285	ns
Megasphaera	Control vs. Methadone	3.78796	0.000151889	0.000759446	***
Megasphaera	Control vs. Withdrawal	1.30195	0.192933	0.385866	ns
Megasphaera	Methadone vs. Withdrawal	-2.67117	0.00755885	0.0302354	*
Morganella	Addiction vs. Control	-2.73765	0.00618793	0.0309397	*
Morganella	Addiction vs. Methadone	-3.39259	0.00069234	0.00415404	**
Morganella	Addiction vs. Withdrawal	-0.919223	0.357979	0.715958	ns
Morganella	Control vs. Methadone	-0.734483	0.462655	0.715958	ns
Morganella	Control vs. Withdrawal	1.90135	0.0572565	0.17177	ns
Morganella	Methadone vs. Withdrawal	2.59808	0.00937478	0.0374991	*
Olsenella	Addiction vs. Control	-1.07826	0.280918	0.561837	ns
Olsenella	Addiction vs. Methadone	3.37558	0.00073659	0.00368295	**
Olsenella	Addiction vs. Withdrawal	0.306277	0.759394	0.759394	ns
Olsenella	Control vs. Methadone	4.36076	1.29612e-05	7.77673e-05	****
Olsenella	Control vs. Withdrawal	1.40708	0.159403	0.478209	ns
Olsenella	Methadone vs. Withdrawal	-3.16369	0.00155781	0.00623123	**
Paraprevotella	Addiction vs. Control	4.59642	4.29804e-06	2.57882e-05	****
Paraprevotella	Addiction vs. Methadone	-0.0815244	0.935025	0.935025	ns
Paraprevotella	Addiction vs. Withdrawal	2.36605	0.0179789	0.0688691	ns
Paraprevotella	Control vs. Methadone	-4.46868	7.8705e-06	3.93525e-05	****
Paraprevotella	Control vs. Withdrawal	-2.38203	0.0172173	0.0688691	ns
Paraprevotella	Methadone vs. Withdrawal	2.33401	0.0195954	0.0688691	ns
Parasutterella	Addiction vs. Control	2.2315	0.0256477	0.101274	ns
Parasutterella	Addiction vs. Methadone	2.23651	0.0253185	0.101274	ns
Parasutterella	Addiction vs. Withdrawal	-0.386963	0.698784	1	ns
Parasutterella	Control vs. Methadone	0.0767697	0.938807	1	ns
Parasutterella	Control vs. Withdrawal	-2.66886	0.00761083	0.045665	*
Parasutterella	Methadone vs. Withdrawal	-2.65721	0.00787895	0.045665	*
Phascolarctobacterium	Addiction vs. Control	2.30466	0.0211854	0.105927	ns
Phascolarctobacterium	Addiction vs. Methadone	0.472725	0.636409	1	ns
Phascolarctobacterium	Addiction vs. Withdrawal	-0.652884	0.513831	1	ns
Phascolarctobacterium	Control vs. Methadone	-1.73374	0.0829641	0.331857	ns
Phascolarctobacterium	Control vs. Withdrawal	-3.00577	0.00264913	0.0158948	*
Phascolarctobacterium	Methadone vs. Withdrawal	-1.10487	0.269218	0.807653	ns
Prevotella	Addiction vs. Control	1.43313	0.151821	0.455462	ns
Prevotella	Addiction vs. Methadone	3.51021	0.000447755	0.00268653	**
Prevotella	Addiction vs. Withdrawal	2.54565	0.0109076	0.054538	ns
Prevotella	Control vs. Methadone	2.09599	0.0360833	0.144333	ns
Prevotella	Control vs. Withdrawal	1.03787	0.299328	0.482859	ns
Prevotella	Methadone vs. Withdrawal	-1.17142	0.241429	0.482859	ns
Romboutsia	Addiction vs. Control	0.252359	0.800763	0.800763	ns
Romboutsia	Addiction vs. Methadone	-1.08492	0.277958	0.568938	ns
Romboutsia	Addiction vs. Withdrawal	3.23995	0.0011955	0.00597748	**
Romboutsia	Control vs. Methadone	-1.31163	0.189646	0.568938	ns
Romboutsia	Control vs. Withdrawal	2.93221	0.00336556	0.0134622	*
Romboutsia	Methadone vs. Withdrawal	4.19226	2.7619e-05	0.000165714	***
Roseburia	Addiction vs. Control	5.88144	4.06703e-09	2.44022e-08	****
Roseburia	Addiction vs. Methadone	2.84141	0.00449141	0.0179656	*
Roseburia	Addiction vs. Withdrawal	1.03805	0.299245	0.299245	ns
Roseburia	Control vs. Methadone	-2.81086	0.0049409	0.0179656	*
Roseburia	Control vs. Withdrawal	-5.00735	5.51834e-07	2.75917e-06	****
Roseburia	Methadone vs. Withdrawal	-1.92089	0.0547452	0.10949	ns
Ruminococcus2	Addiction vs. Control	2.72373	0.00645492	0.0193648	*
Ruminococcus2	Addiction vs. Methadone	-1.48054	0.138728	0.277456	ns
Ruminococcus2	Addiction vs. Withdrawal	-2.9472	0.00320662	0.0128265	*
Ruminococcus2	Control vs. Methadone	-4.06149	4.87598e-05	0.000243799	***
Ruminococcus2	Control vs. Withdrawal	-5.695	1.2337e-08	7.40218e-08	****
Ruminococcus2	Methadone vs. Withdrawal	-1.28796	0.197758	0.277456	ns
Senegalimassilia	Addiction vs. Control	-2.17549	0.0295931	0.147965	ns
Senegalimassilia	Addiction vs. Methadone	0.0169811	0.986452	0.986452	ns
Senegalimassilia	Addiction vs. Withdrawal	1.39157	0.164051	0.492154	ns
Senegalimassilia	Control vs. Methadone	2.09371	0.0362858	0.147965	ns
Senegalimassilia	Control vs. Withdrawal	3.60085	0.000317173	0.00190304	**
Senegalimassilia	Methadone vs. Withdrawal	1.30627	0.191461	0.492154	ns
Streptococcus	Addiction vs. Control	-1.43767	0.150527	0.45158	ns
Streptococcus	Addiction vs. Methadone	-0.679322	0.496934	0.965191	ns
Streptococcus	Addiction vs. Withdrawal	-3.98108	6.8603e-05	0.000411618	***
Streptococcus	Control vs. Methadone	0.702134	0.482595	0.965191	ns
Streptococcus	Control vs. Withdrawal	-2.44693	0.0144078	0.057631	ns
Streptococcus	Methadone vs. Withdrawal	-3.09145	0.00199179	0.00995894	**
Streptophyta	Addiction vs. Control	-0.247156	0.804787	1	ns
Streptophyta	Addiction vs. Methadone	3.11497	0.00183962	0.00735849	**
Streptophyta	Addiction vs. Withdrawal	-0.0988184	0.921282	1	ns
Streptophyta	Control vs. Methadone	3.31011	0.000932606	0.00559564	**
Streptophyta	Control vs. Withdrawal	0.156063	0.875983	1	ns
Streptophyta	Methadone vs. Withdrawal	-3.28227	0.00102975	0.00559564	**
Succinivibrio	Addiction vs. Control	0	1	1	ns
Succinivibrio	Addiction vs. Methadone	1.10266	0.270175	0.810525	ns
Succinivibrio	Addiction vs. Withdrawal	3.08622	0.00202719	0.0121631	*
Succinivibrio	Control vs. Methadone	1.08821	0.276504	0.810525	ns
Succinivibrio	Control vs. Withdrawal	3.03953	0.0023695	0.0121631	*
Succinivibrio	Methadone vs. Withdrawal	1.80697	0.0707665	0.283066	ns
Sutterella	Addiction vs. Control	1.6057	0.10834	0.216997	ns
Sutterella	Addiction vs. Methadone	3.64169	0.000270857	0.00162514	**
Sutterella	Addiction vs. Withdrawal	1.89504	0.0580868	0.216997	ns
Sutterella	Control vs. Methadone	2.06099	0.0393039	0.196519	ns
Sutterella	Control vs. Withdrawal	0.220197	0.825718	0.825718	ns
Sutterella	Methadone vs. Withdrawal	-1.92484	0.0542493	0.216997	ns
Terrisporobacter	Addiction vs. Control	1.33804	0.180883	0.542648	ns
Terrisporobacter	Addiction vs. Methadone	1.29025	0.196963	0.542648	ns
Terrisporobacter	Addiction vs. Withdrawal	4.18862	2.80651e-05	0.000168391	***
Terrisporobacter	Control vs. Methadone	-0.0040909	0.996736	0.996736	ns
Terrisporobacter	Control vs. Withdrawal	2.75348	0.00589653	0.0294827	*
Terrisporobacter	Methadone vs. Withdrawal	2.66356	0.00773188	0.0309275	*
Turicibacter	Addiction vs. Control	-2.42952	0.0151188	0.060475	ns
Turicibacter	Addiction vs. Methadone	-1.77786	0.0754271	0.150854	ns
Turicibacter	Addiction vs. Withdrawal	2.3739	0.0176014	0.060475	ns
Turicibacter	Control vs. Methadone	0.564916	0.572131	0.572131	ns
Turicibacter	Control vs. Withdrawal	4.82875	1.37394e-06	8.24364e-06	****
Turicibacter	Methadone vs. Withdrawal	4.07772	4.54786e-05	0.000227393	***
Uruburuella	Addiction vs. Control	-3.78596	0.000153114	0.000918683	***
Uruburuella	Addiction vs. Methadone	-3.66248	0.00024979	0.00124895	**
Uruburuella	Addiction vs. Withdrawal	-3.51186	0.000444982	0.00177993	**
Uruburuella	Control vs. Methadone	0	1	1	ns
Uruburuella	Control vs. Withdrawal	0.422672	0.672535	1	ns
Uruburuella	Methadone vs. Withdrawal	0.408217	0.683114	1	ns
Veillonella	Addiction vs. Control	-0.0456946	0.963554	0.963554	ns
Veillonella	Addiction vs. Methadone	2.86113	0.00422132	0.0207024	*
Veillonella	Addiction vs. Withdrawal	-2.82212	0.00477067	0.0207024	*
Veillonella	Control vs. Methadone	2.86726	0.00414048	0.0207024	*
Veillonella	Control vs. Withdrawal	-2.73258	0.00628403	0.0207024	*
Veillonella	Methadone vs. Withdrawal	-5.61284	1.99036e-08	1.19422e-07	****
Weissella	Addiction vs. Control	-4.18403	2.86381e-05	0.000114552	***
Weissella	Addiction vs. Methadone	-4.25692	2.07263e-05	0.000103632	***
Weissella	Addiction vs. Withdrawal	-6.81143	9.66312e-12	5.79787e-11	****
Weissella	Control vs. Methadone	-0.206614	0.836312	0.836312	ns
Weissella	Control vs. Withdrawal	-2.41888	0.0155686	0.0467058	*
Weissella	Methadone vs. Withdrawal	-2.12187	0.0338487	0.0676974	ns
Unclassified	Addiction vs. Control	3.44122	0.000579107	0.00347464	**
Unclassified	Addiction vs. Methadone	1.81688	0.0692357	0.276943	ns
Unclassified	Addiction vs. Withdrawal	3.03276	0.00242328	0.0121164	*
Unclassified	Control vs. Methadone	-1.49227	0.135627	0.406881	ns
Unclassified	Control vs. Withdrawal	-0.541085	0.588449	0.610636	ns
Unclassified	Methadone vs. Withdrawal	1.0251	0.305318	0.610636	ns
Others (<0.5%)	Addiction vs. Control	-0.719679	0.471723	0.55632	ns
Others (<0.5%)	Addiction vs. Methadone	-3.05528	0.00224849	0.013491	*
Others (<0.5%)	Addiction vs. Withdrawal	-2.09369	0.0362879	0.145152	ns
Others (<0.5%)	Control vs. Methadone	-2.32816	0.0199038	0.0995188	ns
Others (<0.5%)	Control vs. Withdrawal	-1.32419	0.18544	0.55632	ns
Others (<0.5%)	Methadone vs. Withdrawal	1.13569	0.256088	0.55632	ns
Species	Difference between control, addiction, withdrawal and methadone groups				Difference between healthy controls and HUD patients				Relative abundance
	Method: Kruskal-Wallis test				Method: Wilcox test				Healthy controls																																		HUD patients
	Statistic	p	p.adj (FDR)	p.adj.signif	Statistic	p	p.adj (FDR)	p.adj.signif	Control (n=34)																																		Addiction (n=36)
Acidaminococcus_intestini	12.1327	0.00694	0.0146303	*	1441	0.0293	0.0759541	ns	0	0.002526	0.004915	0	0.418159	0	0	0	0	0	0	0	0	0	0	0	0	0	0	0	0	0	0	0	0.768378	0	0	0	0.099957	0	0	0	0	0	0	0.021166	0.002563	0.002868	0	0	0
Actinomyces_odontolyticus	34.3724	1.65e-07	2.86e-06	****	1167.5	0.00199	0.00891429	**	0.002597	0.005053	0.007373	0.002704	0	0.002515	0.004976	0	0	0.002533	0	0.03186	0.009963	0.005047	0.004982	0.007525	0.004991	0.041481	0.007453	0.002481	0.002507	0.007559	0.007687	0	0.002519	0.021936	0	0	0.002702	0.002918	0.002753	0	0	0	0.069979	0.002646	0.033318	0.068821	0.026975	0.569459	0.465566
Aerococcus_urinaeequi	5.65903	0.129	0.173483	ns	1734	0.256	0.379698	ns	0	0	0	0	0	0	0	0	0	0	0	0	0	0	0	0	0	0	0	0	0	0	0	0	0	0	0	0	0	0	0	0	0	0	0	0	0	0	0	0	0
Akkermansia_muciniphila	5.11077	0.164	0.211438	ns	1773	0.876	0.898275	ns	0	0.002526	0	0.002704	0	0	0	0.002437	0.005045	0	0.010072	0	0	0	0.017438	0.002508	0.37184	0.00732	5.57515	0	0.463845	0	0	0	0	0.002437	0	0	0	0	0.066081	0.117716	0	0	0.002499	0.005292	0.002563	0	0	0.081769	0
Alcaligenes_faecalis	5.81934	0.121	0.164139	ns	1768	0.428	0.535392	ns	0	0	0	0	0	0	0	0	0	0	0	0	0	0	0	0	0	0	0	0	0	0	0	0	0	0	0	0	0	0	0	0	0	0	0	0	0	0	0	0	0
Alistipes_indistinctus	1.47986	0.687	0.695922	ns	1967	0.411	0.529884	ns	0.083095	0	0	0.075713	1.9681	0.067916	0.054737	0.002437	0.025226	0	0	0	0.084687	0	0	0	4.60433	0.00488	0.591304	0.002481	0.188045	0.00252	0.069183	0	0.025193	0.019499	0.023634	0.140701	0.010806	0.189676	0.057821	0.123067	0.060531	0.026512	0	0.333369	0.699677	0.074556	0.009809	0.023362	0
Alistipes_onderdonkii	3.93959	0.268	0.321527	ns	2192.5	0.0571	0.130904	ns	0.732277	0.025265	0	1.31956	0.826301	0.367249	0.574741	0.12429	1.21339	1.72239	0.002518	0	0.027399	0.017663	0.742365	0	0.686282	0.00488	3.30932	0	0	0.060469	0.310042	0.005042	0.576913	0.038998	0.73562	0.23157	0.005403	0.297645	0.520389	0.299642	0.597056	0.123722	0.117465	0.230183	1.16869	0.02294	0.279563	0	0.002616
Allisonella_histaminiformans	5.2219	0.156	0.2028	ns	1708	0.621	0.707124	ns	0	0	0.231026	0.024336	0	0.022639	0	0	0	0.040527	0.032735	0	0	0	0	0	0.029947	0	0.02236	0	0.105305	0.234316	0.176801	0	0.020154	0	0.032497	0	0	0	0	0	0.03852	0.05597	0	0.076728	0.020503	0	0.068664	0	0
Alloprevotella_rava	9.14329	0.0274	0.0464609	*	1567.5	0.139	0.246409	ns	0	0	0	0	0.691088	5.05094	0	0	0	0	0	0	0	0	0	0	0	0	0	0	0	0	0	0	0	0.002437	0	1.59461	0	0	0	0	0	12.8671	0	0	2.62956	0.025808	0	0	0
Anaeroglobus_geminatus	9.67065	0.0216	0.0382112	*	1559.5	0.0432	0.102109	ns	0	0	0	0	0	0	0	0	0	0	0	0	0	0	0	0	0	0.00244	0	0	0	0	0	0	0	0	0	0	0	0	0	0	0	0	0.29991	0	0.002563	0	0	0	0
Anaerorhabdus_furcosa	8.55287	0.0359	0.0589516	ns	1570	0.139	0.246409	ns	0	0	0	0	0	0	0	0	0	0	0	0	0	0.010093	0.037367	0	0.012478	0	0	0	0	0	0.005125	0	0	0	0	0	0	0	0.002753	0	0	0	0.024993	0	0.005126	0	0	0	0
Anaerostipes_hadrus	29.6002	1.67e-06	1.7368e-05	****	2856	3.05e-07	6.79714e-06	****	0.114256	0.002526	0.196618	0.04056	0.290457	0.160986	0.206509	1.05037	0.375873	0.29382	0.118349	2.51942	0.166883	0.338119	0.23666	0.353694	0.039929	2.18383	0.084472	3.89939	0.100291	2.57748	0.179363	0.184027	0.244369	1.68909	0.203846	0.111388	0.045926	0.099215	0.360693	0.048157	0.033017	0.026512	0.002499	0.052916	0.005126	0.149112	0.029428	0	0
Anaerotruncus_colihominis	3.74732	0.29	0.34015	ns	1990.5	0.277	0.39644	ns	0	0.002526	0	0	0.005008	0	0.009952	0	0	0.037994	0.002518	0	0	0	0.004982	0.005017	0.004991	0.00244	0.004969	0	0.017551	0	0.002562	0	0	0	0	0.002931	0	0.002918	0.005507	0	0	0	0	0	0.007689	0	0	0	0
Bacteroides_caccae	5.63089	0.131	0.174667	ns	2262	0.0252	0.0702	ns	0.228512	0.010106	0.012289	1.13028	0.185292	0.022639	5.17267	1.32089	1.77342	0.227964	0.045325	0.392128	3.5145	0.065605	1.26052	0.005017	0.007487	0.043921	1.28447	0.42417	0.676963	0.022676	1.43234	0.133609	0.982516	0.216925	0.097492	0.02345	0.045926	1.2256	0.278091	0.064209	0.294401	0.023566	0.012496	3.94486	0.458763	0	0.022071	0	0
Bacteroides_cellulosilyticus	7.41129	0.0599	0.0925188	ns	2232.5	0.0216	0.0644604	ns	0.031161	0.005053	0	0.005408	0.152741	0.010062	0.01244	0	0.297672	0	0.095687	0	0.102122	0	0.007473	0.007525	0	0	0.069565	0	0.075218	0	0	0	0.115887	0.004875	0	0.017588	0.032418	0.166331	0.044054	0.002675	0	0.017675	0	0.013229	0.233226	0	0	0	0
Bacteroides_coprocola	5.01837	0.17	0.217377	ns	1846	0.832	0.886122	ns	0.025967	0.010106	8.28991	5.03218	0.005008	0.002515	0.044785	0.024371	0.010091	0.010132	0	0.002451	0.012454	0.103454	0.032385	3.58711	0.002496	0.00732	4.20621	0.004961	0.025073	0.00252	23.6605	0	0.027712	0	15.6312	2.06361	0.005403	7.87301	0.027534	0.286265	3.01004	2.45972	0	0.717007	0.668922	0.005735	0.953946	0	0.544033
Bacteroides_coprophilus	6.76164	0.0799	0.1222	ns	1587.5	0.125	0.229412	ns	0	0	0	0	0	0	0	0	0	0	0	0	0	0	0	0	0	0	0	0	0	0	0	0	0	0	2.05028	4.02755	0	0	0	0	0.89696	0	0	0	0	0	0	0	0
Bacteroides_dorei	21.4797	8.37e-05	0.000381086	***	2624.5	5.6e-05	0.000485333	***	0.69852	0.010106	0.007373	0.96263	2.34119	0.337065	0.019904	0.043867	1.32186	0.714286	1.15076	0.036762	0.577862	15.6569	0.077226	0.017559	1.77435	0.0244	0.012422	0.032247	0.210611	0.151172	0.04356	0.005042	1.45362	0.009749	0.014771	0.076213	0	0.072952	0.046807	0.008026	0.093548	0.297523	0.002499	2.20394	0.033318	0	0.002452	0	0
Bacteroides_eggerthii	4.67281	0.197	0.245856	ns	2123	0.0724	0.161349	ns	1.68008	0.002526	0	0.048672	0.763703	0.012577	0.009952	0	0	0	0	0	0	0	0	0.002508	0.127274	0	0	0.416729	0.005015	0.201562	0.023061	0.012605	0	0.002437	0.171349	0	0	0	0	0	0	0.079536	0	0	4.93362	0	0	0	0
Bacteroides_faecis	18.1893	0.000402	0.0013065	**	1822	0.924	0.933987	ns	2.08777	0.169273	0.02212	0.210913	0.440694	0.621305	0.308519	0.996759	1.24871	8.17123	1.54106	0.178908	0.50812	11.1579	0.789697	0.973285	0.598937	0.729571	0.295652	0.029766	1.02297	0.632401	0.725139	1.69154	1.26215	0.173053	0.215664	0.765059	0.043225	1.89676	0.302872	0.125742	0.01926	0.506672	0.462361	0.351889	0.558716	0.005735	0.667026	0	0.005231
Bacteroides_fragilis	23.9715	2.53e-05	0.0001518	***	1528	0.184	0.299	ns	0.794599	0.240014	0.027035	0.0676	0.338032	0.140863	0.251294	0.587332	0.751747	20.8257	1.15831	0.03186	0.084687	5.08693	0.214239	1.44237	0.484141	1.74707	0.114286	0.022325	0.814863	1.2648	1.35803	0.312595	0.695319	0.04631	0.005909	0.005863	0.07024	0.863754	0.002753	0	0	0.02062	0.027492	0.079373	0.140961	0.051616	1.73378	0.005841	0
Bacteroides_intestinalis	6.47381	0.0907	0.137371	ns	2274	0.014	0.04368	*	0.020774	0	0	0.005408	0.002504	0.06037	0.039809	0.004874	0.012613	0.075988	0	0	0.079705	0.00757	0.361218	0	0	0.00732	1.00373	0.002481	0.007522	0.007559	0.07687	0	0.768378	0	0.017726	0.041038	0	0.008754	0.002753	0	0	0	0	0.01852	0.176841	0	0	0	0
Bacteroides_massiliensis	9.6524	0.0218	0.0382112	*	2299.5	0.00638	0.0236971	*	4.1262	0.032844	0	0	2.81193	0.259087	2.22184	0	2.38137	0	16.793	0.159302	0.15941	0	0	0	0	0.00488	1.84348	0	0.581687	0.337617	0.069183	0.040335	0	0.007312	0.587905	0	0	0	0.556183	0.061534	0	0	0	2.02402	0	0	0.078474	0.008761	0
Bacteroides_nordii	2.74347	0.433	0.472364	ns	2121	0.102	0.1989	ns	0.005193	0.002526	0	0.010816	0.032551	0.015092	0.002488	0	0.065589	0.002533	0.030217	0	0.004982	0.012616	0.027403	0	0.199646	0.00244	0	0.002481	0.167987	0.00252	0.030748	0	0.123444	0	0	0.008794	0	0.01459	0.005507	0.002675	0	0.002946	0	0.01852	0.015378	0	0.002452	0	0
Bacteroides_ovatus	4.08501	0.252	0.304744	ns	2081	0.176	0.292085	ns	2.06959	0.058109	0.044239	0.432643	2.46388	1.98717	0.597134	0.399678	1.21591	1.40577	4.23287	1.12492	1.06855	0.434004	4.74067	1.44738	1.4624	0.807652	0.434783	0.364638	2.43205	0.204082	1.06593	6.2292	1.57203	0.492347	0.085675	0.442621	0.062135	1.14097	0.132162	0.021403	0.264135	0.156126	3.15405	0.555614	0.691988	0.017205	0.034332	0	0
Bacteroides_plebeius	8.55702	0.0358	0.0589516	ns	2371	0.00514	0.0211011	*	16.9359	0.103585	15.1666	7.00341	0.192804	0.010062	12.3905	0	8.35499	0.002533	0.002518	2.4508	6.99661	0	0	0.005017	5.51771	0.112242	0	0.007442	16.6057	4.95087	0.240859	0.156297	0	2.6031	12.1865	4.08618	1.37238	21.9732	1.73188	0.085612	1.98927	6.4748	0	0.687903	5.47952	0.051616	0	0.537336	0
Bacteroides_stercoris	15.2058	0.00165	0.00476509	**	2038	0.252	0.379698	ns	8.32251	0.581087	0.049155	0.032448	0.002504	4.05987	3.88386	7.47203	2.92879	0	4.42173	0.171556	1.00877	0.025233	0.007473	1.10623	0.374336	0.02928	0	0	5.02457	1.09095	11.5177	17.5935	12.5762	0.095057	0.194984	0	0	1.82964	0.503868	0.173899	1.17485	0.371167	0	1.46841	1.06618	0.008603	0.078474	0	0
Bacteroides_uniformis	10.5538	0.0144	0.0277333	*	2126	0.116	0.215429	ns	8.67307	1.2127	0.167125	0.973447	2.95215	3.23481	2.40595	2.99028	0.31533	2.79382	1.43278	0.235277	2.69254	0.14635	7.06243	1.6305	0.459185	0.180563	0.66087	0.419209	1.57958	0.781053	1.16586	14.9213	9.45231	0.131617	0.611539	1.26924	0.108061	0.662406	0.256064	0.160522	0.184344	0.300468	5.38838	3.32046	3.1729	0.002868	0.036785	0	0
Bacteroides_xylanisolvens	3.01015	0.39	0.431489	ns	2078	0.178	0.292295	ns	0.186964	0	0.002458	0.002704	0.087638	0.148409	0.057225	0.019497	0.063066	0.111449	1.27162	0.242629	0.06476	0.174106	0.884361	0.012542	0.052407	0.03172	0.007453	0.049611	0.107813	0.00252	0.102493	1.59322	0.342621	0.014624	0.008863	0.002931	0	0.01459	0.002753	0	0.002751	0.005892	0.439868	0.023812	0.102517	0	0	0	0
Barnesiella_intestinihominis	9.69967	0.0213	0.0381931	*	2228	0.0312	0.0785032	ns	1.20229	0.002526	0.007373	0.424531	2.99973	0.261602	0.184116	0	0.847607	0	0.09065	0.002451	0	0	0	0	0	0.00244	1.44596	0	0	0.083144	0.394599	0.020167	0.297274	0.116993	0.552454	0.899897	0.013508	1.08845	0	0.561828	0.178842	0.002946	0.002499	0	5.00282	0.040146	0.073569	0	0
Bifidobacterium_bifidum	12.265	0.00653	0.014235	*	1133.5	0.00108	0.00601714	**	0.093482	0	0.007373	0	0	0.012577	0	0.09992	0.058021	0	0	0	0	0	0.02242	0.002508	0	0.0122	0.449689	0	0.017551	0	0.189612	0.020167	0.057943	1.44779	0.023634	0	0	0.005836	0	0.037455	0.005503	0.002946	0.004999	0.153455	0	0.378516	0.026975	0.619105	1.56671
Bilophila_wadsworthia	9.77603	0.0206	0.0373674	*	2380.5	0.00472	0.0199005	*	0.012984	0.002526	0.004915	0.070304	0.025039	0.027669	0.084594	0	0.007568	0.25076	0.123385	0	0.014945	0.002523	0.06477	0.010034	0.004991	0.046361	0.027329	0.007442	0.08274	0.010078	0.074308	0.012605	0.022673	0.004875	0.224527	0.58039	0.062135	0.303481	0.132162	0.136444	0.239373	0.144343	0	0.126998	0	0.002868	0.002452	0	0
Blautia_faecis	34.7946	1.35e-07	2.86e-06	****	2984	9.38e-09	4.8776e-07	****	0.205142	0.015159	0.081105	0.089233	0.350552	0.334549	0.109475	0.126727	0.239651	0.227964	0.246771	2.1518	1.65388	0.111024	0.132031	0.514236	0.24207	0.041481	0.58882	0.253014	0.065189	0.037793	0.345914	0.133609	0.128483	0.329044	0.454962	0.665396	0.167495	0.070034	0.614004	0.085612	0.088045	0.256282	0.182445	0.132289	0.020503	0.338371	0.044141	0.108051	0
Blautia_luti	21.1341	9.87e-05	0.0004277	***	2705	1.15e-05	0.0001196	***	0.049338	0	0.420271	0.043264	0.230363	0.382342	0.134355	0.455731	0.138745	0.202634	0.31224	2.81107	0.719837	0.022709	0.17189	0.353694	0.094832	0.456287	0.193789	0	0.188045	0.143613	0.225485	0.088232	0.151156	1.49898	1.10195	0.202257	0.07024	0.297645	0.930642	0.080261	0.052277	0.09721	0.002499	0.502699	0.002563	0.240874	0.080926	0.391321	0
Blautia_obeum	24.5563	1.91e-05	0.00012415	***	2581	0.000155	0.00127263	**	0.132433	0.005053	0.03195	0.0676	0.257906	0.271664	0.106986	0.08286	0.191721	0.607903	0.518722	0.002451	0.525555	0.058035	0.072244	0.057695	0.179681	0.00488	0.163975	0.305105	0.040116	0.047871	0.499654	0.113442	0.319948	0.682461	0.265887	0.322439	0.332289	0.169249	0.228531	0.058858	0.011006	0.061861	0.014996	0.074082	0.066636	0.972099	0.044141	0.341676	0.044464
Blautia_wexlerae	36.6609	5.43e-08	1.4118e-06	****	2928	4.52e-08	1.2896e-06	****	0.329784	0.002526	1.45989	0.305554	1.28202	0.686706	0.420482	1.21366	0.466689	2.18592	0.433108	7.5068	3.2156	1.08753	0.164416	0.521761	0.244566	1.89591	1.32422	3.48514	0.576672	0.707987	1.02749	0.173944	1.29743	6.3932	1.38556	1.09629	1.38319	1.02133	2.3624	0.478891	0.297152	0.980941	0.317405	0.261932	0.197345	1.04952	0.431605	9.00622	0.65127
Butyricicoccus_pullicaecorum	27.3229	5.04e-06	4.13811e-05	****	2724	7.51e-06	8.36829e-05	****	0.077902	0.007579	0.100767	0.04056	0.052583	0.113193	0.027369	0.109668	0.060543	0.073455	0.052879	0.382325	0.112085	0.052989	0.082208	0.115389	0.029947	0.505087	0.106832	0.183559	0.100291	0.050391	0.412535	0.27226	0.191465	0.153554	0.194984	0.20812	0.294467	0.262628	0.093615	0.107015	0.255881	0.388841	0.044987	0.10054	0.071762	0.002868	0.12752	0.070087	0.005231
Butyricimonas_faecihominis	8.34825	0.0393	0.0638625	ns	2220	0.0269	0.0723517	ns	0.205142	0.002526	0	0.091937	0.325513	0.085524	0.062201	0	0.08577	1.72999	0.002518	0	0.049816	0.002523	0	0	0.212123	0.00488	0.134161	0	0	0.007559	0.069183	0	0.080617	0	0.02068	0.035175	0	0	0.002753	0	0.093548	0.011783	0	0	1.22251	0	0.017166	0	0
Butyricimonas_virosa	7.50917	0.0573	0.089388	ns	2302	0.00637	0.0236971	*	0.727084	0.002526	0	0	0.297969	0.017608	0.072154	0	0.206857	0.002533	0	0	0.296403	0	0	0	0.631379	0.00488	0.027329	0	0	0.042832	0.005125	0.010084	0.052905	0	0.002954	0.008794	0	0.204266	0.041301	0.002675	0.008254	0.014729	0	0	0.18453	0.014338	0.012262	0	0
Catenibacterium_mitsuokai	17.1082	0.000671	0.00205247	**	1576	0.186	0.299134	ns	0	0	0	0	0	1.6979	0	0	0	0	0	0	0	0	0	0	1.01819	0	0	0.002481	0	0	0	0	0	0.004875	0	0	0.753728	0	0	0	0.143073	0.468377	0	0	0	0	0.696454	0	0
Citrus_sinensis	15.0185	0.0018	0.00498105	**	1539	0.174	0.291871	ns	0.002597	0.002526	0.002458	0.005408	0	0	0	0	0	0	0	0.002451	0	0	0.004982	0	0.004991	0	0.014907	0.002481	0	0.005039	0	0	0.032751	0.021936	0.023634	0	0	0	0	0	0	0	0.004999	0	0	0.002868	0	0	0
Clostridium_butyricum	12.2509	0.00657	0.014235	*	1819	0.881	0.898275	ns	0	0.010106	0	0	0	0	0	0	0	0	0	0	0	0	0	0.002508	0	0	0	0.042169	0	0.00252	0	0	0	0	0	0	0	0	0	0	0	0	0	0	0	0	0	0	0
Clostridium_colinum	8.22173	0.0416	0.0669031	ns	2306	0.00596	0.0236971	*	0.002597	0	0.272808	0	0	0.002515	0.017416	0.087734	0	0	0.005036	0.036762	0	0.075698	0.079717	0.082779	0	0.00244	0	0.42417	0.012536	0.665155	0	0.012605	0	0.014624	0.035452	0.002931	0	0.005836	0	0	0	0.005892	0.009997	0	0.002563	0	0.009809	0	0
Clostridium_disporicum	17.1297	0.000665	0.00205247	**	1497	0.138	0.246409	ns	0.025967	0.358758	0.090936	0.008112	0.015024	0.196202	0.696656	0.007311	0	0	0.005036	0.012254	0.009963	0.00757	0.037367	0.298507	0.009982	0.109802	0.032298	0.342313	0.075218	0.604686	0.002562	0	0.13856	0.019499	0.02068	0.041038	0	0.020427	0.00826	0.021403	0.013757	0.047132	0.027492	0	0.023066	11.3555	0.291824	0.943258	1.37839
Clostridium_fimetarium	21.0506	0.000103	0.00043427	***	2210	0.0432	0.102109	ns	0.038951	0	0.860204	0.281218	0	0.822538	0.082106	1.40375	0.653364	0.002533	0.005036	0.051467	0.029889	0.151397	0.32385	2.53104	0.004991	0	0.486957	0	0.115334	1.10859	0.161427	0.24453	0.204061	0.012187	0	0.002931	0	0	0.002753	0	0	0	0	0	0	0	0.019618	0	0
Clostridium_hylemonae	10.0478	0.0182	0.0338	*	2050	0.114	0.214265	ns	0	0	0	0	0	0.007546	0.002488	0	0	0	0	0.080876	0	0.199339	0.007473	0.015051	0	0.627089	0	0.218286	0	0	0.005125	0.025209	0.002519	0	0	0	0	0	0	0	0	0.002946	0.244927	0	0.007689	0.358443	0	0	0
Clostridium_lactatifermentans	28.3103	3.13e-06	2.73867e-05	****	2799.5	1.12e-06	1.94133e-05	****	0.049338	0	0.019662	0.083825	0.067606	0.105647	0.174164	0.146224	0.116041	0.273556	0.209	0.014705	0.014945	0.010093	0.009965	0.022576	0.057398	0.00732	0.034783	0.071935	0.002507	0.007559	0.148615	0.13613	0.088175	0.019499	0.168395	0.187601	0.013508	0.099215	0.112889	0.072235	0.225616	0.347601	0.039988	0.362472	0	0	0.029428	0	0.002616
Clostridium_leptum	9.02716	0.0289	0.0484774	*	2277.5	0.0124	0.0403	*	0	0	0	0.029744	0.042567	0.020123	0.064689	0	0.010091	0	0	0	0	0	0.002491	0	0.06738	0.00488	0.429814	0.002481	2.23147	0	0.238297	0.050418	0.148637	0	0.002954	0	0.016209	0.154659	1.23351	0.005351	0	0.002946	0	0.042333	0.015378	0.005735	0	0.00292	0
Clostridium_nexile	12.6019	0.00558	0.0124354	*	1577	0.263	0.379889	ns	0	0.005053	0.002458	0.056784	0	0.007546	0	0	0	0.010132	0	1.65674	0	0.322979	0.019929	0.002508	0	0.392846	0.002484	0.027286	0.002507	0.00252	0	0.007563	0	0	0	0.008794	0.008105	0.005836	0	0.002675	0.082542	0	1.70699	0	0.002563	0.020073	0.002452	0	0.005231
Clostridium_paraputrificum	10.4831	0.0149	0.0283463	*	1282	0.002	0.00891429	**	0	0	0.004915	0	0	0	0	0	0	0	0	0	0	0.00757	0	0	0	0.0244	0	0	0	0	0	0	0	0	0	0	0	0	0	0	0	0	0.002499	0	0.012815	0.143377	0	0	0
Clostridium_ramosum	23.2863	3.52e-05	0.000189352	***	1579	0.238	0.367604	ns	0	0	0	0	0	0.002515	0.002488	0	0	0.005066	0	0.017156	0	0.00757	0.032385	0	0	0.378206	0	0.019844	0	0.027715	0	0.010084	0	0.007312	0	0	0	0	0	0.002675	0	0	1.21214	0	0	0	0.002452	0	0.002616
Clostridium_ventriculi	4.41198	0.22	0.272381	ns	1844.5	0.648	0.732522	ns	0	0	0	0	0	0	0	0	0	0	0	0.49016	0	0	0	0	0	0	0	0	0	0	0	0.002521	0	0	0	0	0	0	0	0	0	0.053024	0	0	0	0	0	0	0
Collinsella_aerofaciens	10.254	0.0165	0.031012	*	1646	0.45	0.552756	ns	0	0	0.27035	0.237954	1.18186	0.799899	0.375697	0.482538	0.693726	4.74671	0.276987	2.99978	4.05251	0.017663	0	0.428948	0.481645	0.053681	3.0559	0.575482	0.353525	0.980096	0.676455	0	1.29491	4.09964	0.02068	0.02345	0.942836	0.008754	0.01652	0.050832	0.002751	0.002946	0.002499	0.055561	0.222974	1.00651	0.892638	7.61907	0
Collinsella_intestinalis	9.39785	0.0244	0.0418286	*	1790	0.928	0.933987	ns	0	0.002526	0.245773	0	0	0	0	0	0	0	0	0	0	0.010093	0.553037	0	0	0	0	0	0	0	0.002562	0	0	0	0	0	0	0	0	0	0	0	0	0.071436	0	0	0	0	0
Collinsella_tanakaei	6.1688	0.104	0.150222	ns	1700	0.16	0.274286	ns	0	0	0	0	0	0	0	0	0	0	0	0	0	0	0	0	0	0	0	0	0	0	0	0	0	0	0	0	0	0	0	0	0	0	0	0	0	0	0	0	0
Comamonas_humi	2.19	0.534	0.559087	ns	1961	0.263	0.379889	ns	0.005193	0.022738	0.007373	0	0	0	0	0	0.052975	0.007599	0	0	0.002491	0	0	0	0.002496	0	0	0	0.112827	0.017637	0	0	0	0	0	0	0	0	0	0	0	0	0	0	0	0	0	0	0
Coprobacter_fastidiosus	13.2097	0.0042	0.01008	*	2279	0.00164	0.00819	**	0.340171	0.005053	0	0.162241	0	0.085524	0	0	0	0	0	0	0	0	0	0	0	0	0.099379	0	0.175509	0.007559	0.002562	0.005042	0.146118	0	0.008863	0.202257	0	0	0.121149	0.008026	0	0	0	0.301619	0	0	0.004905	0	0
Coprococcus_catus	13.5825	0.00353	0.00860437	**	2541.5	0.000324	0.00219757	**	0.036354	0.005053	0.02212	0.029744	0.202819	0.176078	0	0.08286	0.052975	0.088652	0.057916	0.463201	0.19179	0.005047	0.139505	0	0.057398	0.00244	0.335404	0.270378	0.022565	0	0.092244	0.040335	0.108329	0.363167	0.064995	0.079144	0	0.026263	0.049561	0.03478	0.022011	0.070698	0	0.137581	0	0.028675	0.061308	0.035044	0.002616
Coprococcus_comes	14.9251	0.00188	0.00505655	**	2547	0.000281	0.00199255	**	0.038951	0.002526	0.098309	0.243362	0.110174	0.467866	0.432922	0.236395	0.08577	0.162107	0.060434	0.362718	0.122048	0	0	0	0.187168	0.00732	0.310559	0	0.105305	0.594608	0.415097	0.184027	0.153676	1.88164	0.165441	0.067419	0.21072	0.140068	0.063328	0.17925	0.165085	0.291631	0	0.105831	0.084576	0.137642	0.056403	0.081769	0
Coprococcus_eutactus	9.43241	0.0241	0.0417733	*	1981	0.338	0.454552	ns	0.023371	0	0	0.137905	0.130205	0.080493	0	0.002437	0.050453	0	0.025181	0	0.256551	0	0	0	0.34938	0.00732	0.437267	0	0	0	0.002562	0.413431	0	0	1.00151	0.515902	0	0	0	0.133769	0	0	0.002499	0.039687	0	0.051616	0	0	0
Desulfovibrio_piger	11.7198	0.00841	0.01682	*	2114	0.0279	0.0737695	ns	0	0	0	0	0.110174	0.010062	0	0	0	0.496454	0	0	0.022417	0	0	0	0.097327	0	0	0.002481	0	0	0	0	0	0	0.008863	0	0	0.017509	0.005507	0	0.008254	0.179692	0	0	0	0	0.007357	0.026283	0
Desulfovibrio_simplex	11.8928	0.00776	0.0159284	*	1352.5	0.0128	0.040751	*	0.140223	0	0	0.002704	0	0.168532	0	0	0	0	0	0	0	0	0	0	0	0	0	0	0	0.015117	0.005125	0	0.24185	0	0	0	0	0	0	0	0.052277	0	0	0.005292	0.030755	0.014338	0	0.00292	0
Dialister_invisus	10.6181	0.014	0.0273	*	1874	0.702	0.771211	ns	0.129836	0	0	0	0	0.191171	0.019904	0.021934	0	0	0	14.5185	0.002491	0	0	0.010034	17.6212	0.01464	0	0	0.015044	0.005039	0	1.48482	0	0.043872	0.005909	0	0	0	0	0	0.008254	0	4.6686	0	0	0	0.004905	0	0
Dialister_succinatiphilus	14.0606	0.00282	0.00728852	**	1676.5	0.542	0.635729	ns	0.454427	0.015159	0.019662	0.005408	11.6133	1.54949	0.004976	0.004874	1.46565	3.20669	0.005036	1.03669	0	0	0	0.002508	1.17791	0.00976	2.29317	0.002481	0.002507	1.08592	0.199862	0.105879	0.604625	0.04631	2.74159	0	0.07024	0.043771	0	8.10102	1.63159	0	0.309907	0.526511	2.99862	0	4.40434	0	0.007847
Dorea_longicatena	30.8971	8.94e-07	1.0728e-05	****	2734	5.99e-06	7.188e-05	****	0.228512	0	0.344082	0.232546	0.538348	0.769715	0.619526	0.816416	0.322898	0.787741	0.292096	1.6935	0.846867	0.037849	1.00394	0.301016	0.12977	1.52014	0.718012	1.4908	0.210611	0.90199	0.507341	0.178986	0.272081	2.64697	0.35747	0.187601	0.208018	0.207184	0.393733	0.203328	0.085294	0.220933	0.13496	0.256641	0.174279	0.519026	0.424248	0.274509	0
Eisenbergiella_tayi	5.95422	0.114	0.158786	ns	1476.5	0.0773	0.165189	ns	0	0.002526	0	0	0.002504	0	0	0	0	0.012665	0.005036	0.002451	0	0	0	0.002508	0.017469	0	0.012422	0.004961	0.002507	0	0	0	0	0	0	0	0	0	0	0.002675	0	0	0	0	0	0	0.007357	0	0.005231
Elusimicrobium_minutum	7.60843	0.0548	0.0863515	ns	1751	0.328	0.444939	ns	0	0	0	0	0	0	0	0	0	0	0	0	0	0	0	0	0	0	0	0	0	0	0	0	0	0	0	0	0	0	0	0	0	0	0	0	0	0	0	0	0
Empedobacter_falsenii	12.1715	0.00682	0.0145742	*	1697.5	0.258	0.379698	ns	0	0	0	0	0	0	0	0	0	0	0	0	0	0.002523	0	0	0	0	0	0	0	0	0	0	0	0	0	0	0	0	0	0	0	0	0	0	0	0	0	0.00292	0
Enterococcus_saccharolyticus	21.4338	8.55e-05	0.000381086	***	1884.5	0.689	0.76783	ns	0.002597	3.48905	0.201534	0.002704	0	0.005031	0.014928	0.102357	0	0.002533	0.002518	0.019606	0.014945	0.002523	0	0.015051	0.007487	0.073201	0.052174	0.007442	0.015044	0.015117	0.012812	0.005042	0.032751	0.017062	0.005909	0.002931	0.013508	0.242201	0.019274	0	0	0.002946	0.019994	0.002646	0.002563	1.89258	0.071117	0.207342	1.64779
Escherichia	20.4704	0.000136	0.000557143	***	1354	0.0297	0.0759541	ns	0.688133	29.3146	7.67057	2.99876	0.72364	0.470381	1.14451	3.08532	0.673545	0.997974	3.29111	2.07583	1.89051	1.19099	0.12954	6.5496	0.207132	6.54174	2.13913	3.32639	0.952763	17.8584	0.548338	1.89826	0.118406	16.3937	0.005909	0.026381	0.653771	10.6481	0.721386	0.064209	0.294401	0.047132	19.6766	0.301619	13.7065	2.14206	3.47246	0.511053	14.5947
Eubacterium_coprostanoligenes	2.03003	0.566	0.584742	ns	1763.5	0.853	0.8892	ns	0.241496	0	0.002458	0.516467	1.27701	0.440196	0.049761	0	0.502005	0	1.24392	3.11007	1.62897	0	0.002491	0.015051	2.00893	0.034161	2.18882	0	2.5524	0.020156	0.727701	0.234446	2.32025	2.83709	0.1034	0.137769	0.083748	0.855	0.674578	0.278239	0.033017	0.041241	2.35429	1.25675	4.00841	0.15198	3.07764	0.026283	0
Eubacterium_eligens	26.0848	9.16e-06	7.1448e-05	****	2489	0.000551	0.003306	**	0.028564	0	0.004915	0.202801	0.035055	0.21884	0.049761	0	0.522187	0	0.083096	0	0.326293	0	0.024912	0	0.017469	0.00488	0.014907	0	0	0.007559	0.253671	0.350408	0.269562	0.002437	0.194984	0.34882	0.124271	0.023345	0.410254	0.187276	0.398954	0	0	0.005292	0	0.025808	0	0	0
Eubacterium_ruminantium	4.81511	0.186	0.235902	ns	1888.5	0.449	0.552756	ns	0	0	0	1.15732	0	0.316941	0	0	0.186675	0	0	0	0.004982	0	0	0	0	0	0	0	0	0	0	0	0.060463	0	0	0	0	0	0	0	0	0	0	0	0	0	0.007357	0	0
Faecalibacterium_prausnitzii	33.1715	2.96e-07	4.19782e-06	****	2955	2.14e-08	8.346e-07	****	4.88445	0.204644	0.872493	3.25293	5.9043	6.57527	2.48308	5.5102	3.41061	5.85866	6.11387	15.6067	7.973	5.30645	8.30551	24.3547	9.38834	1.27858	9.22981	5.7201	6.20299	4.10935	3.7205	4.55783	13.0675	7.99698	20.6121	8.13132	11.5977	8.95562	11.9304	19.1824	17.4467	15.9513	0.004999	0.817547	4.31596	0.627993	6.39315	2.66916	0.07062
Faecalicoccus_acidiformans	7.74895	0.0515	0.0819796	ns	1730.5	0.694	0.76783	ns	0	0	0.845458	0	0	0.286756	0	0.004874	0	0	0	0	1.29023	0	0	0	1.33014	0.02684	0	0	0	0	0	0	0	0.002437	0	0	0	0.256792	0	0.591257	0.542028	0.223878	0	0.156101	0	0	0.995635	0	0
Flavonifractor_plautii	11.9376	0.0076	0.015808	*	2168.5	0.0744	0.16347	ns	0.018177	0	0.002458	0.051376	0.005008	0.002515	0.072154	0.063364	0.063066	0.129179	0.007554	0.02941	0.03238	0.00757	0.112102	0.047661	0.004991	0.02196	0.002484	0.007442	0.057667	0.015117	0.023061	0.005042	0.002519	0.134055	0.011817	0.035175	0.008105	0.070034	0.011014	0.002675	0.024763	0.053024	0.344897	0.404805	0.04357	0.017205	0.004905	0	0
Fusicatenibacter_saccharivorans	51.1142	4.63e-11	3.6114e-09	****	3200	1.11e-11	1.7316e-09	****	0.379122	0.010106	0.466968	0.162241	0.703608	0.840146	0.218949	0.948017	0.297672	1.0613	0.161156	2.58069	0.976387	2.07918	0.094664	0.629625	0.244566	0.270844	1.11304	5.68537	0.343496	0.199043	0.955749	0.937784	1.32766	7.03422	0.803569	0.489521	0.278258	0.846246	0.743413	0.085612	0.165085	0.471323	0.097471	0.153455	0.087139	0.005735	0.102997	0.00292	0
Fusobacterium_necrogenes	1.7069	0.635	0.647451	ns	1848	0.748	0.813583	ns	0.090885	0	0.002458	0	0	0.12577	0	0	0	0	0	0	0	1.38528	0.002491	0	0	0	0	0	0	0	0	0.937784	0	0	0	0	0	0	0	0	0	1.0811	0	0	0	0	0	0	0
Fusobacterium_nucleatum	5.85359	0.119	0.164139	ns	1379	0.0245	0.0694909	ns	0	0	0.009831	0	0	0.002515	0.017416	0.009748	0	0.027862	0	0	0	0.002523	0.014947	0	0.002496	0.502647	0	0	0	0	0	0	0	0	0	0	0	0	0	0	0	0	0.007498	0	0.002563	0	0	0	0
Fusobacterium_varium	4.71887	0.194	0.244065	ns	2035	0.106	0.201659	ns	0	0	0.019662	0	0	0	0	0.05849	0	0.037994	0.010072	0.009803	0	1.39285	0.274027	0.147999	0	0.097601	0	0.114104	0	0	0	0	0	0	0	0	0	0	0	0	0	0	0	0.002646	0.002563	0	0	0	0
Gemmiger_formicilis	3.11484	0.374	0.416743	ns	2071	0.192	0.305633	ns	0.568683	0.0859	0.007373	0.611108	1.33961	0.573513	0.462779	0.14135	1.46313	1.23607	2.21338	0.379874	2.33636	0.017663	0.984007	0.002508	0.122283	0.041481	2.56149	0.002481	10.2372	0.098262	2.25741	0.574771	1.21681	0.680023	0.348607	0.425033	0.167495	0.385188	0.264324	0.46819	0.093548	0.262173	0	0.531802	0.06151	0.616523	2.19481	4.37462	0.078466
Hungatella_effluvii	1.3177	0.725	0.729677	ns	1657.5	0.482	0.573985	ns	0.00779	0.002526	0.012289	0.032448	0	0.010062	0.019904	0.009748	0.027749	0.202634	0.042807	0.002451	0.009963	0.002523	0.009965	0.012542	0.029947	0.102482	0.007453	0.024805	0.005015	0.045351	0.007687	0.017646	0.010077	0	0	0	0	0	0.002753	0.026754	0	0.005892	0.114966	0.010583	0	0	0.012262	0	0
Hungatella_hathewayi	2.56008	0.465	0.500276	ns	1653.5	0.429	0.535392	ns	0	0.002526	0	0	0	0	0.002488	0	0.002523	0.045593	0	0	0	0	0	0	0	0.01952	0.037267	0.004961	0.010029	0.00252	0.002562	0.002521	0	0	0	0	0	0	0.013767	0.008026	0.002751	0	0.002499	0	0	0	0	0	0
Intestinibacter_bartlettii	14.043	0.00285	0.00728852	**	1213	0.00424	0.0183733	*	0.025967	0.015159	0.137633	0.005408	0.027543	0.130801	0	0.036556	0	0.015198	0.002518	0.036762	0.251569	0.063082	0.044841	0.24583	0.029947	0.046361	0.004969	0.099221	0.243205	0.181406	0	0.012605	0.080617	0.241299	0.029543	0.038106	0.002702	0.166331	0.005507	0	0.082542	0	0.742277	0.023812	0.056384	1.06099	0.026975	0.268668	0.041849
Klebsiella_pneumoniae	6.1308	0.105	0.150275	ns	1345	0.0265	0.0723517	ns	0.789405	6.10899	10.03	1.97934	0.005008	0.357188	0.067178	0.202276	0	0.359676	0.09065	0.017156	8.13739	0.353259	14.6156	0.326101	0.259539	0.958934	1.17019	0.019844	1.32635	1.21441	0.007687	0.776444	0.022673	0.134055	0	0.02345	0	0	0	0.005351	0.016508	0	0.402379	0.182559	0.840638	0.005735	0.279563	0.09929	0.211859
Lactobacillus_amylovorus	25.625	1.14e-05	8.46857e-05	****	1026	2.94e-05	0.000269788	***	0	0	0	0	0	0	0	0.002437	0.005045	0	0	0	0	0	0.009965	0	0	0	0	0	0	0	0	0	0	0.012187	0	0	0	0	0	0	0	0	0.107468	0	0	0	0	0	0
Lactobacillus_coleohominis	2.07027	0.558	0.58032	ns	1700	0.16	0.274286	ns	0	0	0	0	0	0	0	0	0	0	0	0	0	0	0	0	0	0	0	0	0	0	0	0	0	0	0	0	0	0	0	0	0	0	0	0	0	0.002868	0	0	0
Lactobacillus_crispatus	18.2084	0.000398	0.0013065	**	1108	0.000249	0.00184971	**	0	0	0	0	0	0	0	0.004874	0	0	0	0	0	0	0.097155	0.002508	0	0.00488	0.002484	0	0	0.005039	0	0	0	0.004875	0	0	0	0	0	0	0	0	1.22963	0	0	0	0.002452	0	0.002616
Lactobacillus_delbrueckii	12.9911	0.00466	0.0106906	*	1947	0.321	0.44315	ns	0	0.149061	0.061443	0.002704	0	0	0	0	0	0.002533	0	0.007352	0	0	0.002491	0	0	0	0.002484	0	0.010029	0	0	0	0	0.002437	0	0	0	0	0	0	0	0	0.002499	0	0	0	0	0	0
Lactobacillus_fermentum	23.8564	2.68e-05	0.000154844	***	1643.5	0.285	0.39975	ns	0	0.030318	0	0.002704	0	0	0	0.029245	0	0	0	0.007352	0	0	0	0	0	0	0	0	0	0.007559	0	0	0	0	0	0	0	0	0	0	0	0	0	0	0	0.002868	0	0	0.002616
Lactobacillus_hominis	38.8743	1.85e-08	5.772e-07	****	1167.5	0.00044	0.0027456	**	0	0.002526	0.017204	0	0	0	0	0	0	0	0	0	0	0	0	0	0	0.00732	0.004969	0	0	0	0	0	0	0.002437	0	0	0	0	0	0	0	0	3.24653	0.037041	0.010252	0.002868	0	0.00292	0.005231
Lactobacillus_kefiri	6.06009	0.109	0.153189	ns	1615	0.0521	0.121307	ns	0	0	0	0	0	0	0	0	0	0	0	0	0	0	0	0	0	0	0	0	0	0	0	0	0	0	0	0	0	0	0	0	0	0	0	0	0	0.002868	0	0.128493	0.015693
Lactobacillus_mucosae	33.1807	2.95e-07	4.19782e-06	****	737	4.96e-08	1.2896e-06	****	0	0.007579	0.014746	0	0	0	0	0	0	0	0	0	0	0	0	0	0	0.734451	0.002484	0	0	0	0	0	0	0	0	0	0	0	0	0	0	0	1.22713	0.002646	0.041007	0.487483	0	0.008761	0.002616
Lactobacillus_oris	23.4827	3.2e-05	0.000178286	***	1175	0.000381	0.0024765	**	0	0	0.002458	0	0	0	0	0	0	0	0	0	0	0	0	0.007525	0	0	0	0	0.002507	0	0	0.002521	0	0	0	0	0	0	0	0	0	0	0.547336	0	0	0.111834	0	0.108051	0.326943
Lactobacillus_paracasei	3.21419	0.36	0.406957	ns	1611	0.203	0.319879	ns	0	0.010106	0	0	0	0	0	0	0	0.007599	0	0.002451	0	0	0	0	0	0	0.02236	0	0	0	0	0	0	0	0	0	0	0	0	0.008026	0	0	0.244927	0	0	0	0	0.040884	0.02354
Lactobacillus_plantarum	9.87958	0.0196	0.0359718	*	1632	0.217	0.33852	ns	0	0.015159	0.004915	0	0	0	0	0	0	0	0	0	0	0	0	0	0	0.00244	0.004969	0	0	0	0	0	0	0	0	0	0	0	0	0	0	0	0	0	0	0.751298	0.002452	9.564	0.904977
Lactobacillus_ruminis	43.6397	1.8e-09	7.02e-08	****	977	1.23e-05	0.000119925	***	0	0.012632	0.012289	0	0	0	0	0	0	0	0	0	0	0	0	0	0	0	0	0	0	0.005039	0	0	0	0	0	0	0.518695	0	0	0	0	0	0.007498	0.002646	0.007689	0	0	0	0.261554
Lactobacillus_salivarius	25.4391	1.25e-05	8.86364e-05	****	892.5	2.67e-06	4.1652e-05	****	0	0.318335	0.007373	0	0	0	0	0	0	0	0	0	0	0	0	0	0	0	0	0	0	0.088183	0	0	0	0	0	0	0.016209	0.002918	0	0	0	0	0.054984	0.01852	0	0.114702	0	0.049645	0.3871
Lactobacillus_sanfranciscensis	75.0282	3.57e-16	5.5692e-14	****	1148.5	0.000213	0.0016614	**	0	0.002526	0	0	0	0	0	0	0	0	0	0	0	0	0	0	0	0	0	0	0	0	0	0	0	0	0.088629	0	0.045926	0	0	0	0	0	0	0.005292	0.005126	0.025808	0.409535	0.645387	0.530955
Leuconostoc_holzapfelii	22.2193	5.87e-05	0.000286163	***	1830.5	0.868	0.896742	ns	0	0.002526	0.007373	0	0	0.002515	0	0	0	0.025329	0	0.002451	0.186809	0	0	0	0	0.0122	0	0.002481	0	0.00252	0	0.002521	0	0	0	0	0	0	0	0.002675	0	0	0.004999	0	0	0.02294	0	0.00292	0.018309
Megamonas_funiformis	18.435	0.000358	0.00121409	**	1760	0.835	0.886122	ns	2.21761	0.015159	0.004915	0	0	0.012577	0	0	0	3.9615	0.005036	0	0	0.002523	0	0	0	0.00488	3.68696	16.8205	0	0.123457	0.012812	0.015126	0	0.477723	0.942421	0	0	2.67881	0	2.10819	0.555785	2.74546	0	0	0.005126	0.020073	1.42479	0.00292	0
Megasphaera_elsdenii	24.3258	2.14e-05	0.000133536	***	1210	0.00199	0.00891429	**	0.020774	0	5.55446	0.02704	0	0.249025	0	0	0	0	0	0	0	0	0	0	0	0	0	0	0	0	0.002562	0	0.707916	0	0.711986	0	7.5724	0	0	0	0	0	0	0.002646	0.325491	0.005735	0	0	0
Megasphaera_micronuciformis	13.6518	0.00342	0.00846857	**	1638	0.327	0.444939	ns	0	3.78464	0.002458	0	0	0	0	0	0	0.096251	0	0.002451	0	0.005047	0.002491	0	0	0.034161	0	0	0	0	0	0.002521	0	0	0	0	0	0	0	0	0	0	0.002499	0	0	0	0	0	0
Mitsuokella_multacida	3.9194	0.27	0.321527	ns	1960	0.101	0.1989	ns	0	0	0	0	0	0.002515	0	0	0	0	0.355047	0.002451	0.007472	0	0	0	0	0	0.253416	0	0	0	0	0	0	0	0	0	0	0	0	0	0	0	0	0	0	0	0	0	0
Morganella_morganii	15.1645	0.00168	0.00476509	**	1514	0.0872	0.178989	ns	0	0.179379	0.002458	0	0	0	0	0	0	0	0.01259	0	0	0	0	0	0	0.03172	0.007453	0	0	0.010078	0	0	0	0	0	0	0	0	0	0	0	0	0.447366	0	0	0	0.004905	0	0.031386
Odoribacter_laneus	5.41837	0.144	0.188773	ns	2260	0.0242	0.0694909	ns	0.57907	0	0.004915	0.073008	2.20097	0.21884	0.821059	0	0.542368	0.653495	0.020145	0	0.63515	0	0	0.002508	0.544034	0.00976	0.864596	0.002481	0	0.022676	0.415097	0.005042	0.617222	0.017062	0.097492	0.430896	0.010806	0.755785	0.118395	0.107015	0.250378	0.114885	0	0.851942	0.674048	0.005735	0.080926	0	0
Olsenella_scatoligenes	22.9404	4.16e-05	0.00021632	***	1366	0.00637	0.0236971	*	0	0	0.03195	0.002704	0	0.002515	0	0	0	0	0	0	0	0	0	0	0	0	0	0	0	0	0	0	0	0	0	0	0	0	0	0	0	0	0	0	4.04685	0.249477	0	0	0
Oscillibacter_ruminantium	3.34837	0.341	0.391147	ns	2040	0.248	0.379294	ns	0.493378	0.015159	0.009831	1.08972	1.50237	0.475412	0.320959	0.034119	0.385964	0.749747	0.339939	0.1544	0.792069	0.005047	0.627771	0	0.511592	0.0122	0.653416	0.007442	0.208104	0.030234	0.497092	0.889886	0.115887	0.03656	0.827203	1.85842	0.21072	0.668242	0.528649	0.395955	0.869446	0.188529	0.209937	0.396867	0.197345	0.065954	0.100544	0.014602	0
Parabacteroides_distasonis	14.2719	0.00256	0.00676881	**	2239	0.0338	0.0836952	ns	1.53986	0.070741	0.137633	0.484019	0.458222	1.3382	4.8119	0.365559	0.905628	1.38551	1.06514	0.186261	1.16569	0.078222	1.4648	0.105356	2.0838	1.47134	0.28323	0.300144	0.895096	0.259511	0.78151	6.21156	2.7586	0.090182	0.180212	0.785578	0.010806	0.525256	0.189983	0.139119	0.165085	0.13256	0.002499	2.72516	0.402378	0.014338	0.512531	0	0
Parabacteroides_faecis	20.267	0.000149	0.000557143	***	2236.5	0.011	0.0373043	*	0.002597	0.063162	0	0.035152	0.025039	0.022639	0.002488	0	0	0.002533	0.005036	0	0.002491	0.002523	0.009965	0	0.012478	0	0	0	0.012536	0.00252	0.002562	0	0.037789	0	0	0	0	0.011672	0	0	0	0	0	0.029104	0	0	0	0	0
Parabacteroides_goldsteinii	11.621	0.0088	0.0173772	*	2194.5	0.0122	0.0403	*	0	0.002526	0.002458	0	0.122693	0	0	0	0.025226	0	0	0	0.007472	0	0.004982	0	0.024956	0	0	0	0.002507	0.00252	0	0	0.025193	0.031686	0	0.131907	0	0.011672	0.033041	0	0	0	0	0	0	0	0.002452	0	0
Parabacteroides_merdae	2.56504	0.464	0.500276	ns	1842.5	0.846	0.8892	ns	3.46144	0.325914	0.452222	2.2903	2.12585	0.030185	3.61266	1.35257	0.524709	2.21378	1.25148	0.083327	1.37989	0.111024	4.46664	0.727455	4.44212	0.039041	0.526708	0	1.62722	0.272109	6.60568	0.032772	0.005039	0.021936	0.27475	0.427964	0.324184	2.36949	0.214764	0.120392	0.385197	0.777683	0.007498	4.24119	1.50443	0.028675	0.497817	0	0
Paraprevotella_clara	28.4574	2.91e-06	2.73867e-05	****	2581	5.06e-06	6.578e-05	****	0.423267	0	0.03195	1.27089	0.540852	0	0	2.00083	0	0	0	0	0.41347	0	0	0	0.519079	0.00732	0	0	0.724601	0.032754	0.007687	0.012605	0	0.043872	0.410647	0.741609	0.126972	1.50865	0.401993	0.093638	0.23387	0.391787	0	0	0.269107	0	0.009809	0	0
Parasutterella_excrementihominis	11.7821	0.00817	0.0165522	*	2192	0.0579	0.130904	ns	1.30615	0.022738	0.012289	2.14429	0.022535	0.030185	0	5.17145	0.118564	0	1.6443	0.085778	0.022417	7.9887	0.468337	4.92914	0.232088	0.00976	0.643478	0.94012	2.2415	5.69665	2.18567	0.025209	2.02801	0.065809	0.035452	0.120182	0.923925	0.598208	0.539662	0.088287	0.008254	2.60406	14.3382	0	0.005126	0	0.024523	0	0
Parasutterella_secunda	3.7998	0.284	0.335636	ns	1890	0.0901	0.1802	ns	0	0	0	0	0	0	0	0	0	0	0	0	0.124539	0	0	0	0	0	0	0	0	0	0	0	0	0	0	0	0	0	0	0	0.099051	0	0	0	0	0	0	0	0
Pediococcus_acidilactici	6.25276	0.0999	0.148423	ns	1671	0.287	0.39975	ns	0	0	0	0	0	0	0	0	0	0	0	0	0	0	0	0	0	0	0.002484	0	0.010029	0	0	0	0	0	0	0	0.002702	0	0	0	0	0	0	0	0	2.11625	0	10.5773	37.567
Phascolarctobacterium_faecium	19.2326	0.000245	0.000879273	***	2444	0.00154	0.008008	**	0.114256	0.065688	0.29247	6.74653	2.10331	0	7.3323	1.23803	1.59683	0.653495	2.71699	0.009803	0.014945	0.047942	1.02885	1.75091	0	4.93131	0.032298	0.084338	4.35764	0.047871	1.8705	0.007563	0.047866	0.026811	0	0	0	1.64288	2.02098	0.010701	0.874948	0	0	0.367764	0.025629	0	0.107901	0.00292	0
Phascolarctobacterium_succinatutens	1.92747	0.588	0.603474	ns	1713	0.572	0.66591	ns	0	0	0	0	0	0	0	0	0	0	0	0	0.809505	0.2927	0	0	0	0.00976	0	0	0	0	0	0	0	0	0	4.88934	3.13108	0	0.002753	0	0	1.82638	0	0	0.030755	0.034411	0	0	0
Porphyromonas_asaccharolytica	5.52266	0.137	0.181119	ns	1660	0.361	0.477254	ns	0.002597	0	0	0	0	0	0	0	0	0.319149	0.002518	0	0	0.032803	0	0	0	0	0.004969	0.009922	0	0	0	0	0	0	0	0	0	0	0	0	0	0	0	0	0	0.002868	0.002452	0	0
Prevotella_copri	13.9303	0.003	0.00754839	**	1580.5	0.283	0.39975	ns	0.033757	0.025265	8.4595	27.3836	13.3085	29.8705	0	0.009748	42.1029	2.5152	0.01259	0.012254	5.7836	0.005047	0	0.005017	2.44067	0.136642	14.4248	0.009922	0.015044	0.020156	0.002562	0	0.002519	0.056059	0	17.1362	44.4132	0.011672	41.6752	46.5969	46.1934	18.1548	0.029991	42.232	0.025629	0.266682	30.9407	0	0
Prevotella_stercorea	2.31876	0.509	0.540163	ns	1656	0.406	0.5278	ns	0	0	5.50285	0	0	0	2.77418	0.002437	0	0	0	0	1.10342	0	0	0	0.204637	0.00976	0	0	0	1.04056	0	0	0	0	0	0	1.15626	0	0	0	0	7.0669	0.007498	3.75437	0	0	0	0.008761	0
Proteus_vulgaris	4.11648	0.249	0.303469	ns	1614	0.0897	0.1802	ns	0	0	0	0	0	0	0	0	0	0	0	0	0	0.002523	0	0	0	0	0	0	0	0	0	0	0	0	0	0	0	0	0	0	0	0	0	0	0	0	0	0	0
Pseudochrobactrum_saccharolyticum	3.56755	0.312	0.360533	ns	1840	0.604	0.692824	ns	0.002597	0	0	0	0	0	0	0	0	0	0	0	0	0	0	0	0	0	0	0	0	0.00252	0	0	0	0	0	0	0	0	0	0	0	0	0	0	0	0	0	0	0
Psychrobacter_fulvigenes	5.81934	0.121	0.164139	ns	1768	0.428	0.535392	ns	0	0	0	0	0	0	0	0	0	0	0	0	0	0	0	0	0	0	0	0	0	0	0	0	0	0	0	0	0	0	0	0	0	0	0	0	0	0	0	0	0
Psychrobacter_pulmonis	3.15592	0.368	0.413007	ns	1663.5	0.167	0.283174	ns	0	0	0.002458	0	0	0	0	0	0	0	0	0	0	0	0	0	0	0	0	0	0	0	0	0	0	0	0	0	0	0	0	0	0	0	0	0	0	0	0	0	0
Psychrobacter_sanguinis	2.88889	0.409	0.449324	ns	1785	0.583	0.673689	ns	0	0	0	0	0	0	0	0	0	0	0	0	0	0	0	0	0	0	0	0	0	0	0	0	0	0	0	0	0	0	0	0	0	0	0	0	0	0	0	0	0
Pyramidobacter_piscolens	3.69488	0.296	0.344597	ns	1514.5	0.104	0.200296	ns	0.005193	0	0	0	0	0.002515	0	0	0.002523	0	0.002518	0	0.002491	0	0.012456	0	0.009982	0	0	0	0	0	0	0.045377	0	0	0	0	0	0	0.002753	0	0	0	0	0	0.266544	0	0	0	0
Romboutsia_sedimentorum	20.4038	0.00014	0.000557143	***	1651	0.465	0.5616	ns	0.189561	0.007579	14.8053	0.819318	0.037559	1.13445	0.622014	0.77986	2.4848	0.012665	1.14068	0.269588	0.844376	0.186723	0.189328	0.727455	0.144743	3.60393	0.839752	0.007442	0.812356	20.708	0.389474	0.088232	1.08077	0.090182	0.289521	0.111388	0.751027	0.134232	0.082601	0.053507	0.115559	0.05597	0.077477	0.002646	0.363935	14.484	1.54985	1.29954	1.07499
Roseburia_faecis	17.7907	0.000486	0.00154727	**	2448	0.00168	0.00819	**	0.54791	0.005053	0.125344	2.09291	0.030047	0.820023	0.365744	0.299759	0.633183	0.010132	3.54796	0.085778	0.196772	0.126164	1.37263	2.77185	0.536548	0.0122	0.320497	1.48087	0.115334	0.546737	0.553463	1.29575	1.50652	1.32105	0.171349	0.02345	0.07024	0.023345	0.184476	0.082936	0.013757	0.011783	0.002499	0.140226	0.638167	0.002868	0.176566	0	0
Roseburia_hominis	14.9916	0.00182	0.00498105	**	2345	0.00697	0.0252865	*	0	0	0	0.002704	0	0.010062	0	0.007311	0.015136	0	0.015108	0.004902	0.002491	0.002523	0.004982	0.042644	0.009982	0	0.004969	0	0.005015	0.010078	0.03331	0.010084	0.012596	0	3.10497	0.524696	1.99103	0.358925	4.79363	1.35374	0.15683	0.438919	0	0	0.041007	0.14051	0.004905	0.011681	0
Roseburia_inulinivorans	44.9335	9.56e-10	4.9712e-08	****	3013	3.96e-09	3.0888e-07	****	3.53155	0.012632	0.894613	0.903142	0.062599	4.16048	2.3338	0.314381	1.48079	0.037994	6.13905	1.85771	2.10969	0.080745	1.8584	0.832811	0.009982	0.01952	0.372671	0	1.31381	0.352734	0.079432	1.00081	1.42591	0.041435	1.1699	1.90532	4.65204	2.66421	1.35191	0.481567	5.35975	0.653961	0.03499	0.391576	0.005126	0.005735	0.978469	0.011681	0
Ruminococcus_bromii	3.25159	0.354	0.403095	ns	1793	0.967	0.967	ns	1.80992	0.032844	0.110598	0.327186	1.34211	0.289272	0.301055	0.004874	0	1.69959	1.13313	8.30086	0.019926	0.166536	3.96094	3.59714	2.58541	0.00732	0.554037	0.004961	0	0.69287	2.9928	0.330241	2.23963	0.012187	3.15224	2.96937	0.032418	0	0	0.10969	0.382446	0.129614	4.37619	5.1434	2.9448	0.137642	12.5558	1.14768	0
Ruminococcus_callidus	6.21418	0.102	0.14871	ns	2274	0.0204	0.0624	ns	0.025967	0.002526	0.014746	0.086529	0.235371	0.065401	0	0	0.083247	0	0.002518	0	0.689947	0.002523	0	0.027593	0.054903	0.01464	0.238509	0	0.157958	0.00252	0.020499	0.209237	0.357737	0	0.525865	0.263814	0.40523	0	0.385473	0.275563	0.134819	0.159071	0	0.007937	0.161464	0.086026	0.051498	0.008761	0
Ruminococcus_champanellensis	4.37583	0.224	0.27515	ns	1613	0.342	0.456	ns	0.085692	0.048003	0	0.129793	0	0.168532	0	0	0.080725	0	0.110795	0	0.009963	0	0	0	0.172194	0.00488	0	0	0.586701	0	0.002562	0.957951	0.337583	0.024374	0	0.123113	0	0	0	0.256836	0	0	0	0.031749	1.33784	0.008603	0	0	0
Ruminococcus_faecis	25.0359	1.52e-05	0.000103096	***	2826	6.53e-07	1.27335e-05	****	0.506362	0.007579	1.3837	0.678709	0.756191	2.42485	0.686704	0.221773	0.774451	1.4767	0.96442	0.007352	2.46837	0.002523	0	0	0.384318	0.0244	1.78882	0	0.188045	0.735702	1.86794	0.826863	1.1236	6.79536	0.46087	0.595046	0.340393	0.644898	0.839781	0.208679	0.492502	0.706984	0.002499	0.230183	0.082013	0.212199	0.255039	10.2912	0
Ruminococcus_gnavus	22.3514	5.51e-05	0.000277277	***	1764	0.855	0.8892	ns	0.01558	0.005053	0.049155	0	0.047575	0.022639	0.176652	0.180343	0.058021	0.053191	0.010072	0.808764	0.144465	1.2465	0.231678	0.602032	0	8.17412	0.002484	1.74381	0.020058	0.47619	0.048684	0.08319	0.060463	0.014624	0	0	0.002702	0	0.00826	0	0.03852	0.111939	1.3371	0.103186	0.140961	0.464543	0.012262	0.067167	0.060157
Ruminococcus_torques	15.2629	0.00161	0.00473887	**	2348	0.00769	0.0272645	*	0.160997	0.010106	0	0.164945	0.027543	0.052824	0.343352	0.258329	0.08577	0.777609	0.035253	0.004902	0.186809	0.017663	0.56051	0.027593	0.094832	0.00244	0.057143	0.022325	0	0.05291	0.348477	0.453766	0.037789	0.012187	0.017726	0.008794	0.081046	0.084625	0.101875	0.008026	0.192599	0.017675	0.184945	0	0.033318	0.005735	0.387464	0.00292	0
Senegalimassilia_anaerobia	13.1284	0.00437	0.0101749	*	1277	0.00114	0.00613241	**	0	0	0	0	0	0	0	0	0	0	0.010072	0	0	0	0	0	0	0	0	0	0	0	0	0	0	0	0	0	0	0	0	0	0.002751	0	0	0	0.012815	0.057351	0.026975	0	0
Sporobacter_termitidis	6.0905	0.107	0.151745	ns	2257	0.0219	0.0644604	ns	0.020774	0	0	0.016224	0.09515	0.022639	0	0	0.020181	0.230496	0.005036	0	0.004982	0.002523	0.002491	0	0	0	0.034783	0.002481	0.067696	0	0.005125	0.146214	0.005039	0.002437	0.121126	0.331233	0.008105	0.128396	0.046807	0.088287	0.148576	0.023566	0	0.007937	0.007689	0.028675	0.022071	0.00292	0
Staphylococcus_equorum	1.20388	0.752	0.752	ns	1712.5	0.457	0.556969	ns	0	0.002526	0	0	0	0	0	0	0	0	0	0	0	0	0	0	0.004991	0	0	0	0	0	0	0	0	0.007312	0	0	0	0	0	0	0	0	0	0	0	0	0	0	0
Streptococcus_gallolyticus	2.45677	0.483	0.516082	ns	1939.5	0.468	0.5616	ns	0.101272	0	0.004915	0.008112	0	0.010062	0	0	0	0.045593	0	0.002451	0.019926	0.199339	0.004982	0	0	0.00244	0.012422	0	0.005015	0.025195	0	0	0	0	0	0	0.008105	0.029181	0.033041	0.002675	0	0	5.07848	0.002646	0	21.6242	0	0.00292	0.002616
Streptococcus_salivarius	30.637	1.01e-06	1.12543e-05	****	2224.5	0.0397	0.0967688	ns	0.002597	0.0859	0.19416	0.008112	0	0.266633	0.022393	0.126727	0.012613	0.070922	0.002518	0.196064	0.136993	0.040372	1.26302	0.005017	0.014973	0.051241	0.265839	0	0.120349	0.201562	0.012812	0.012605	0.050385	0.151116	0.038406	0.032244	0.102658	0.110887	0	0.029429	0.085294	0.008837	0.059982	0	0	0.44447	0.004905	0.747598	0.125546
Succinivibrio_dextrinosolvens	12.801	0.00509	0.0115078	*	1649	0.0813	0.169104	ns	0	0	0	0	0	0	0	0	0	0	0	0	0	0	0	0	0	0	0	0	0	0	0	0	0	0	0	0	0	0	0	0	0	0	0	0	0	0	0	0	0
Sutterella_parvirubra	22.133	6.12e-05	0.000289309	***	2210	3.19e-06	4.524e-05	****	0.462218	0	0	0	0	0.656521	0	0	0	0	0	0	0	0	0.004982	0	0	0.00244	0	0	0	0	0.017936	4.20994	0	0.004875	0	0	0	0	0	0	0.310909	0	0	0	0	0	0	0	0
Sutterella_stercoricanis	13.1733	0.00428	0.0101164	*	1732.5	0.692	0.76783	ns	0	0.050529	0.376032	0	0	3.00591	0	0	0	0	0	0	0	0.189246	0	0.893014	0	4.34814	0	0.002481	0	0.007559	0	0	0	0	1.46829	0	0	0	0	0	0	1.18125	0	0.013229	0.125583	0	5.03212	0	0.013078
Sutterella_wadsworthensis	19.206	0.000248	0.000879273	***	1317	0.00874	0.0302987	*	0	0	0	0	0.468237	0.037731	1.03006	0	0	0	0	0	0.102122	0	0	0	0	0.00244	0	0	0	0	0	0	0	0.004875	0	0	0	0	0	0.425384	0.247627	0	0	0	0.005126	0	2.13596	0	0
Terrisporobacter_mayombei	18.7589	0.000307	0.00106427	**	1664	0.5	0.590909	ns	0.020774	0.045476	0.051612	0	0.007512	0	0.037321	0.782297	0.002523	0	0	0.007352	0.017435	0	0.004982	0.035119	0.024956	0	0	0.786327	0.122856	0.007559	0	0.002521	0.012596	0.065809	0	0.002931	0.005403	0.087543	0.00826	0	0.063282	0	0.007498	0	0.002563	0	0.002452	0.040884	0
Turicibacter_sanguinis	28.285	3.16e-06	2.73867e-05	****	1110.5	0.000784	0.00452978	**	0.275253	0.010106	0.481715	0.056784	0.007512	0.105647	0.019904	0.221773	0.002523	0	0.032735	0.004902	0.052306	0.01514	0.326341	0.170576	0.02246	0.102482	0.106832	0.004961	0.075218	0.05543	0.015374	0.005042	0.105809	2.83221	0.005909	0.011725	0.005403	0.005836	0.030287	0	0.005503	0	0.024993	0.013229	0.025629	3.93714	0	3.28534	2.82478
Uruburuella_suis	20.3633	0.000143	0.000557143	***	1649	0.0813	0.169104	ns	0	0	0	0	0	0	0	0	0	0	0	0	0	0	0	0	0	0	0	0	0	0	0	0	0	0	0	0	0	0	0	0	0	0	0.004999	0	0	0	0	0	0
Veillonella_dispar	34.5554	1.51e-07	2.86e-06	****	1857	0.791	0.851007	ns	0.049338	33.7889	0.604601	0.254178	0.005008	0.088039	0.08957	0.031682	0.017658	0.010132	0.005036	0.019606	0.019926	0.017663	0.381147	0.017559	0.007487	5.30464	0.017391	0.022325	0.697021	3.75661	0.035873	0.078149	0.128483	0.012187	0.005909	0	0	0.005836	0	0.013377	0.008254	0	3.6839	0.047624	0.028192	0	0.502722	0.008761	0
Veillonella_rogosae	20.2553	0.00015	0.000557143	***	1975.5	0.394	0.516504	ns	0.005193	4.10298	0.13026	0.219025	0.01252	0.030185	0.10201	0.017059	0.007568	0.010132	0.002518	0	0.012454	0	0.112102	0.007525	0.007487	1.95691	0.014907	0.012403	0.335974	0.607206	0	0.022688	0.047866	0.004875	0.017726	0	0.002702	0.011672	0	0	0.011006	0	2.3418	0.021166	0.005126	0	0.291824	0.035044	0.002616
Veillonella_seminalis	2.28879	0.515	0.542838	ns	1768	0.428	0.535392	ns	0	0	0	0	0	0	0	0	0	0	0	0	0	0	0	0	0	0	0	0	0	0	0	0	0	0	0	0	0	0	0	0	0	0	0	0	0	0	0	0	0
Weissella_paramesenteroides	31.9914	5.26e-07	6.838e-06	****	1742	0.751	0.813583	ns	0	0	0.120429	0.04056	0.025039	0.005031	0.009952	0.002437	0	0.015198	0.005036	0	0	0	0	0	0.039929	0.00244	0.019876	0	0.022565	0.010078	0	0.010084	0	0	0	0	0	0	0	0	0	0	0	0.005292	0.007689	0.002868	0.004905	4.27241	0.007847
Weissella_viridescens	6.22573	0.101	0.148642	ns	1908.5	0.142	0.248899	ns	0.002597	0	0	0.016224	0	0	0	0	0	0	0	0	0	0	0	0	0	0	0	0	0	0	0	0	0	0	0	0	0	0	0.00826	0	0	0	0	0	0	0	0	0.087609	0
Unclassified	6.32957	0.0966	0.1449	ns	2168	0.0757	0.164017	ns	21.758	12.597	10.6567	21.2914	27.2003	17.4594	37.1865	55.6723	12.3937	20.0481	30.6398	19.4716	25.2292	41.6215	37.1531	34.1628	30.2438	45.3554	22.3752	48.9805	27.768	19.1585	24.1551	25.9201	28.6618	26.2674	21.6166	36.374	13.4239	19.56	19.8546	13.9467	11.0524	16.5994	16.9899	15.5069	30.0015	29.1515	12.9359	27.6319	33.4789
Others (<0.5%)	15.9422	0.00117	0.00351	**	2036	0.257	0.379698	ns	1.12958	1.87969	0.474341	0.324482	0.400631	0.601182	0.430434	0.275388	0.320375	1.42097	0.433108	0.659265	1.10342	0.269991	0.32385	0.321084	1.22283	1.40546	0.775155	0.324949	0.807341	1.45629	0.553463	0.148734	0.884265	0.592278	0.41951	0.293126	0.272855	0.428959	0.42402	0.14447	0.112808	0.28574	1.36459	0.407451	0.404941	1.15275	0.505174	0.975382	0.993906
Dunn’s post hoc after Kruskal-Wallis test
Species	Comparison	Statistic	p	p.adj (Dunn)	p.adj.signif
Acidaminococcus_intestini	Addiction vs. Control	-0.980406	0.326886	0.653771	ns
Acidaminococcus_intestini	Addiction vs. Methadone	2.48172	0.0130749	0.0653744	ns
Acidaminococcus_intestini	Addiction vs. Withdrawal	0.253254	0.800072	0.800072	ns
Acidaminococcus_intestini	Control vs. Methadone	3.38519	0.000711282	0.00426769	**
Acidaminococcus_intestini	Control vs. Withdrawal	1.25454	0.209645	0.628935	ns
Acidaminococcus_intestini	Methadone vs. Withdrawal	-2.29923	0.0214917	0.0859669	ns
Actinomyces_odontolyticus	Addiction vs. Control	-4.95896	7.08727e-07	3.92424e-06	****
Actinomyces_odontolyticus	Addiction vs. Methadone	-4.97454	6.54039e-07	3.92424e-06	****
Actinomyces_odontolyticus	Addiction vs. Withdrawal	-2.62961	0.00854818	0.0341927	*
Actinomyces_odontolyticus	Control vs. Methadone	-0.175004	0.861076	0.861076	ns
Actinomyces_odontolyticus	Control vs. Withdrawal	2.49413	0.0126266	0.0341927	*
Actinomyces_odontolyticus	Methadone vs. Withdrawal	2.59034	0.00958816	0.0341927	*
Alloprevotella_rava	Addiction vs. Control	0.209547	0.834021	0.918205	ns
Alloprevotella_rava	Addiction vs. Methadone	2.51128	0.0120295	0.0721767	ns
Alloprevotella_rava	Addiction vs. Withdrawal	1.92396	0.0543597	0.217439	ns
Alloprevotella_rava	Control vs. Methadone	2.27831	0.0227082	0.113541	ns
Alloprevotella_rava	Control vs. Withdrawal	1.68002	0.0929532	0.27886	ns
Alloprevotella_rava	Methadone vs. Withdrawal	-0.740326	0.459102	0.918205	ns
Anaeroglobus_geminatus	Addiction vs. Control	-2.81547	0.00487062	0.0292237	*
Anaeroglobus_geminatus	Addiction vs. Methadone	-1.00035	0.317142	0.674199	ns
Anaeroglobus_geminatus	Addiction vs. Withdrawal	-2.35277	0.0186344	0.0931718	ns
Anaeroglobus_geminatus	Control vs. Methadone	1.7007	0.0889992	0.355997	ns
Anaeroglobus_geminatus	Control vs. Withdrawal	0.56927	0.569173	0.674199	ns
Anaeroglobus_geminatus	Methadone vs. Withdrawal	-1.21404	0.224733	0.674199	ns
Anaerostipes_hadrus	Addiction vs. Control	4.62602	3.72767e-06	1.86383e-05	****
Anaerostipes_hadrus	Addiction vs. Methadone	1.53401	0.125027	0.274423	ns
Anaerostipes_hadrus	Addiction vs. Withdrawal	-0.123592	0.901638	0.901638	ns
Anaerostipes_hadrus	Control vs. Methadone	-2.90257	0.00370119	0.0148048	*
Anaerostipes_hadrus	Control vs. Withdrawal	-4.86435	1.14833e-06	6.89001e-06	****
Anaerostipes_hadrus	Methadone vs. Withdrawal	-1.68767	0.0914743	0.274423	ns
Bacteroides_dorei	Addiction vs. Control	3.48035	0.000500765	0.00250382	**
Bacteroides_dorei	Addiction vs. Methadone	1.49831	0.134052	0.268103	ns
Bacteroides_dorei	Addiction vs. Withdrawal	-0.773661	0.439132	0.439132	ns
Bacteroides_dorei	Control vs. Methadone	-1.84402	0.0651799	0.19554	ns
Bacteroides_dorei	Control vs. Withdrawal	-4.33003	1.49086e-05	8.94516e-05	****
Bacteroides_dorei	Methadone vs. Withdrawal	-2.26947	0.0232397	0.0929587	ns
Bacteroides_faecis	Addiction vs. Control	0.17669	0.859752	0.859752	ns
Bacteroides_faecis	Addiction vs. Methadone	2.51998	0.0117361	0.0586804	ns
Bacteroides_faecis	Addiction vs. Withdrawal	-1.76735	0.0771692	0.163909	ns
Bacteroides_faecis	Control vs. Methadone	2.31827	0.0204348	0.0817392	ns
Bacteroides_faecis	Control vs. Withdrawal	-1.92176	0.0546363	0.163909	ns
Bacteroides_faecis	Methadone vs. Withdrawal	-4.26037	2.04087e-05	0.000122452	***
Bacteroides_fragilis	Addiction vs. Control	-1.04607	0.295527	0.591055	ns
Bacteroides_fragilis	Addiction vs. Methadone	2.70562	0.00681778	0.0272711	*
Bacteroides_fragilis	Addiction vs. Withdrawal	-2.04084	0.041267	0.123801	ns
Bacteroides_fragilis	Control vs. Methadone	3.66884	0.00024365	0.00121825	**
Bacteroides_fragilis	Control vs. Withdrawal	-0.937519	0.348492	0.591055	ns
Bacteroides_fragilis	Methadone vs. Withdrawal	-4.71051	2.47098e-06	1.48259e-05	****
Bacteroides_massiliensis	Addiction vs. Control	2.99267	0.00276545	0.0165927	*
Bacteroides_massiliensis	Addiction vs. Methadone	1.47402	0.140475	0.5619	ns
Bacteroides_massiliensis	Addiction vs. Withdrawal	0.858383	0.390681	0.781362	ns
Bacteroides_massiliensis	Control vs. Methadone	-1.40241	0.160793	0.5619	ns
Bacteroides_massiliensis	Control vs. Withdrawal	-2.22272	0.0262349	0.131175	ns
Bacteroides_massiliensis	Methadone vs. Withdrawal	-0.692227	0.488795	0.781362	ns
Bacteroides_stercoris	Addiction vs. Control	1.58463	0.113049	0.339148	ns
Bacteroides_stercoris	Addiction vs. Methadone	2.91752	0.00352825	0.0176413	*
Bacteroides_stercoris	Addiction vs. Withdrawal	-0.595005	0.55184	0.55184	ns
Bacteroides_stercoris	Control vs. Methadone	1.36643	0.171805	0.34361	ns
Bacteroides_stercoris	Control vs. Withdrawal	-2.21058	0.0270648	0.108259	ns
Bacteroides_stercoris	Methadone vs. Withdrawal	-3.55214	0.00038211	0.00229266	**
Bacteroides_uniformis	Addiction vs. Control	0.861037	0.389218	1	ns
Bacteroides_uniformis	Addiction vs. Methadone	0.886553	0.37532	1	ns
Bacteroides_uniformis	Addiction vs. Withdrawal	-1.92093	0.0547404	0.218961	ns
Bacteroides_uniformis	Control vs. Methadone	0.0528985	0.957813	1	ns
Bacteroides_uniformis	Control vs. Withdrawal	-2.77461	0.00552679	0.0331608	*
Bacteroides_uniformis	Methadone vs. Withdrawal	-2.73459	0.00624588	0.0331608	*
Barnesiella_intestinihominis	Addiction vs. Control	2.84961	0.00437722	0.0262633	*
Barnesiella_intestinihominis	Addiction vs. Methadone	2.24618	0.0246922	0.123461	ns
Barnesiella_intestinihominis	Addiction vs. Withdrawal	1.14468	0.25234	0.678569	ns
Barnesiella_intestinihominis	Control vs. Methadone	-0.503792	0.614408	0.678569	ns
Barnesiella_intestinihominis	Control vs. Withdrawal	-1.79408	0.0727999	0.2912	ns
Barnesiella_intestinihominis	Methadone vs. Withdrawal	-1.21023	0.22619	0.678569	ns
Bifidobacterium_bifidum	Addiction vs. Control	-3.10333	0.00191358	0.0114815	*
Bifidobacterium_bifidum	Addiction vs. Methadone	-1.16588	0.243664	0.730991	ns
Bifidobacterium_bifidum	Addiction vs. Withdrawal	-0.180766	0.856552	0.856552	ns
Bifidobacterium_bifidum	Control vs. Methadone	1.81216	0.0699616	0.279846	ns
Bifidobacterium_bifidum	Control vs. Withdrawal	3.00352	0.00266872	0.0133436	*
Bifidobacterium_bifidum	Methadone vs. Withdrawal	1.02137	0.307078	0.730991	ns
Bilophila_wadsworthia	Addiction vs. Control	2.54412	0.0109552	0.0547762	ns
Bilophila_wadsworthia	Addiction vs. Methadone	1.02651	0.304652	0.627304	ns
Bilophila_wadsworthia	Addiction vs. Withdrawal	-0.240081	0.810268	0.810268	ns
Bilophila_wadsworthia	Control vs. Methadone	-1.41583	0.156826	0.627304	ns
Bilophila_wadsworthia	Control vs. Withdrawal	-2.8447	0.00444528	0.0266717	*
Bilophila_wadsworthia	Methadone vs. Withdrawal	-1.27903	0.200887	0.627304	ns
Blautia_faecis	Addiction vs. Control	4.09835	4.16097e-05	0.000166439	***
Blautia_faecis	Addiction vs. Methadone	-0.520024	0.603047	0.923108	ns
Blautia_faecis	Addiction vs. Withdrawal	-1.33365	0.182319	0.546958	ns
Blautia_faecis	Control vs. Methadone	-4.42592	9.60317e-06	4.80158e-05	****
Blautia_faecis	Control vs. Withdrawal	-5.51514	3.48511e-08	2.09106e-07	****
Blautia_faecis	Methadone vs. Withdrawal	-0.736291	0.461554	0.923108	ns
Blautia_luti	Addiction vs. Control	3.27419	0.00105965	0.00423858	**
Blautia_luti	Addiction vs. Methadone	-1.18758	0.234998	0.658652	ns
Blautia_luti	Addiction vs. Withdrawal	0.0128208	0.989771	0.989771	ns
Blautia_luti	Control vs. Methadone	-4.2979	1.72425e-05	0.000103455	***
Blautia_luti	Control vs. Withdrawal	-3.3441	0.000825498	0.00412749	**
Blautia_luti	Methadone vs. Withdrawal	1.22772	0.219551	0.658652	ns
Blautia_obeum	Addiction vs. Control	3.70545	0.000211017	0.00105509	**
Blautia_obeum	Addiction vs. Methadone	-0.831715	0.40557	0.40557	ns
Blautia_obeum	Addiction vs. Withdrawal	2.28632	0.0222355	0.0667064	ns
Blautia_obeum	Control vs. Methadone	-4.35842	1.31006e-05	7.86036e-05	****
Blautia_obeum	Control vs. Withdrawal	-1.54712	0.121833	0.243667	ns
Blautia_obeum	Methadone vs. Withdrawal	3.02601	0.00247802	0.00991207	**
Blautia_wexlerae	Addiction vs. Control	4.1304	3.62129e-05	0.000181064	***
Blautia_wexlerae	Addiction vs. Methadone	-1.95374	0.050732	0.101464	ns
Blautia_wexlerae	Addiction vs. Withdrawal	0.530651	0.595661	0.595661	ns
Blautia_wexlerae	Control vs. Methadone	-5.87144	4.32022e-09	2.59213e-08	****
Blautia_wexlerae	Control vs. Withdrawal	-3.7119	0.000205711	0.000822843	***
Blautia_wexlerae	Methadone vs. Withdrawal	2.50447	0.0122636	0.0367909	*
Butyricicoccus_pullicaecorum	Addiction vs. Control	5.20504	1.93951e-07	1.16371e-06	****
Butyricicoccus_pullicaecorum	Addiction vs. Methadone	2.02438	0.0429315	0.085863	ns
Butyricicoccus_pullicaecorum	Addiction vs. Withdrawal	2.53702	0.0111799	0.0335398	*
Butyricicoccus_pullicaecorum	Control vs. Methadone	-2.97143	0.00296417	0.0148208	*
Butyricicoccus_pullicaecorum	Control vs. Withdrawal	-2.83761	0.00454524	0.018181	*
Butyricicoccus_pullicaecorum	Methadone vs. Withdrawal	0.341176	0.732971	0.732971	ns
Catenibacterium_mitsuokai	Addiction vs. Control	0.907339	0.364228	0.364228	ns
Catenibacterium_mitsuokai	Addiction vs. Methadone	3.87842	0.000105136	0.000630814	***
Catenibacterium_mitsuokai	Addiction vs. Withdrawal	2.38403	0.0171243	0.0684972	ns
Catenibacterium_mitsuokai	Control vs. Methadone	2.96135	0.00306293	0.0153146	*
Catenibacterium_mitsuokai	Control vs. Withdrawal	1.41775	0.156264	0.312528	ns
Catenibacterium_mitsuokai	Methadone vs. Withdrawal	-1.70203	0.0887498	0.266249	ns
Citrus_sinensis	Addiction vs. Control	-0.247156	0.804787	1	ns
Citrus_sinensis	Addiction vs. Methadone	3.11497	0.00183962	0.00735849	**
Citrus_sinensis	Addiction vs. Withdrawal	-0.0988184	0.921282	1	ns
Citrus_sinensis	Control vs. Methadone	3.31011	0.000932606	0.00559564	**
Citrus_sinensis	Control vs. Withdrawal	0.156063	0.875983	1	ns
Citrus_sinensis	Methadone vs. Withdrawal	-3.28227	0.00102975	0.00559564	**
Clostridium_butyricum	Addiction vs. Control	1.16824	0.242711	0.728132	ns
Clostridium_butyricum	Addiction vs. Methadone	3.18605	0.00144231	0.00865385	**
Clostridium_butyricum	Addiction vs. Withdrawal	0.301523	0.763016	0.763016	ns
Clostridium_butyricum	Control vs. Methadone	2.02897	0.0424616	0.169846	ns
Clostridium_butyricum	Control vs. Withdrawal	-0.900726	0.367734	0.735468	ns
Clostridium_butyricum	Methadone vs. Withdrawal	-2.97422	0.00293736	0.0146868	*
Clostridium_disporicum	Addiction vs. Control	-1.2185	0.223032	0.446065	ns
Clostridium_disporicum	Addiction vs. Methadone	-2.15036	0.0315271	0.126109	ns
Clostridium_disporicum	Addiction vs. Withdrawal	1.74796	0.0804706	0.241412	ns
Clostridium_disporicum	Control vs. Methadone	-0.958861	0.337629	0.446065	ns
Clostridium_disporicum	Control vs. Withdrawal	2.97074	0.00297086	0.0148543	*
Clostridium_disporicum	Methadone vs. Withdrawal	3.8636	0.000111727	0.000670362	***
Clostridium_fimetarium	Addiction vs. Control	3.13679	0.00170808	0.00691389	**
Clostridium_fimetarium	Addiction vs. Methadone	3.93718	8.24438e-05	0.000494663	***
Clostridium_fimetarium	Addiction vs. Withdrawal	0.874287	0.381962	0.745992	ns
Clostridium_fimetarium	Control vs. Methadone	0.890875	0.372996	0.745992	ns
Clostridium_fimetarium	Control vs. Withdrawal	-2.3548	0.0185326	0.0555977	ns
Clostridium_fimetarium	Methadone vs. Withdrawal	-3.19822	0.00138278	0.00691389	**
Clostridium_hylemonae	Addiction vs. Control	0.118977	0.905293	1	ns
Clostridium_hylemonae	Addiction vs. Methadone	-0.749864	0.453336	1	ns
Clostridium_hylemonae	Addiction vs. Withdrawal	-2.67005	0.00758406	0.0379203	*
Clostridium_hylemonae	Control vs. Methadone	-0.853624	0.393313	1	ns
Clostridium_hylemonae	Control vs. Withdrawal	-2.75163	0.00592999	0.03558	*
Clostridium_hylemonae	Methadone vs. Withdrawal	-1.77221	0.0763595	0.305438	ns
Clostridium_lactatifermentans	Addiction vs. Control	3.25704	0.00112579	0.00510749	**
Clostridium_lactatifermentans	Addiction vs. Methadone	-0.177353	0.859231	0.859231	ns
Clostridium_lactatifermentans	Addiction vs. Withdrawal	-1.94707	0.0515269	0.154581	ns
Clostridium_lactatifermentans	Control vs. Methadone	-3.28454	0.0010215	0.00510749	**
Clostridium_lactatifermentans	Control vs. Withdrawal	-5.25675	1.46621e-07	8.79727e-07	****
Clostridium_lactatifermentans	Methadone vs. Withdrawal	-1.6705	0.0948202	0.18964	ns
Clostridium_leptum	Addiction vs. Control	2.46604	0.0136615	0.0683075	ns
Clostridium_leptum	Addiction vs. Methadone	1.42932	0.152913	0.53243	ns
Clostridium_leptum	Addiction vs. Withdrawal	-0.0410097	0.967288	0.967288	ns
Clostridium_leptum	Control vs. Methadone	-0.943757	0.345294	0.690588	ns
Clostridium_leptum	Control vs. Withdrawal	-2.5686	0.0102112	0.0612669	ns
Clostridium_leptum	Methadone vs. Withdrawal	-1.50196	0.133107	0.53243	ns
Clostridium_nexile	Addiction vs. Control	-1.59772	0.110106	0.330317	ns
Clostridium_nexile	Addiction vs. Methadone	0.771901	0.440173	0.839738	ns
Clostridium_nexile	Addiction vs. Withdrawal	-2.4822	0.0130575	0.0652877	ns
Clostridium_nexile	Control vs. Methadone	2.28713	0.0221882	0.0887528	ns
Clostridium_nexile	Control vs. Withdrawal	-0.806648	0.419869	0.839738	ns
Clostridium_nexile	Methadone vs. Withdrawal	-3.15111	0.00162654	0.00975924	**
Clostridium_paraputrificum	Addiction vs. Control	-2.11592	0.0343512	0.137405	ns
Clostridium_paraputrificum	Addiction vs. Methadone	0.955649	0.339249	1	ns
Clostridium_paraputrificum	Addiction vs. Withdrawal	0.424032	0.671543	1	ns
Clostridium_paraputrificum	Control vs. Methadone	2.9632	0.00304455	0.0182673	*
Clostridium_paraputrificum	Control vs. Withdrawal	2.58688	0.00968498	0.0484249	*
Clostridium_paraputrificum	Methadone vs. Withdrawal	-0.574804	0.565424	1	ns
Clostridium_ramosum	Addiction vs. Control	-3.04068	0.00236044	0.0118022	*
Clostridium_ramosum	Addiction vs. Methadone	-1.39168	0.16402	0.378415	ns
Clostridium_ramosum	Addiction vs. Withdrawal	-4.57665	4.72478e-06	2.83487e-05	****
Clostridium_ramosum	Control vs. Methadone	1.52951	0.126138	0.378415	ns
Clostridium_ramosum	Control vs. Withdrawal	-1.39008	0.164505	0.378415	ns
Clostridium_ramosum	Methadone vs. Withdrawal	-2.92883	0.00340235	0.0136094	*
Collinsella_aerofaciens	Addiction vs. Control	-0.493213	0.621862	0.621862	ns
Collinsella_aerofaciens	Addiction vs. Methadone	-1.53909	0.123782	0.433574	ns
Collinsella_aerofaciens	Addiction vs. Withdrawal	1.60546	0.108393	0.433574	ns
Collinsella_aerofaciens	Control vs. Methadone	-1.04805	0.294616	0.589233	ns
Collinsella_aerofaciens	Control vs. Withdrawal	2.08681	0.0369051	0.184525	ns
Collinsella_aerofaciens	Methadone vs. Withdrawal	3.10241	0.00191955	0.0115173	*
Collinsella_intestinalis	Addiction vs. Control	-0.372076	0.709836	0.709836	ns
Collinsella_intestinalis	Addiction vs. Methadone	1.25412	0.209798	0.470303	ns
Collinsella_intestinalis	Addiction vs. Withdrawal	-1.82509	0.0679869	0.339934	ns
Collinsella_intestinalis	Control vs. Methadone	1.59291	0.111181	0.444725	ns
Collinsella_intestinalis	Control vs. Withdrawal	-1.41603	0.156768	0.470303	ns
Collinsella_intestinalis	Methadone vs. Withdrawal	-3.01965	0.00253071	0.0151843	*
Coprobacter_fastidiosus	Addiction vs. Control	3.36649	0.000761313	0.00456788	**
Coprobacter_fastidiosus	Addiction vs. Methadone	1.79492	0.0726672	0.290669	ns
Coprobacter_fastidiosus	Addiction vs. Withdrawal	0.672858	0.501037	0.501037	ns
Coprobacter_fastidiosus	Control vs. Methadone	-1.44261	0.149131	0.447392	ns
Coprobacter_fastidiosus	Control vs. Withdrawal	-2.78867	0.00529244	0.0264622	*
Coprobacter_fastidiosus	Methadone vs. Withdrawal	-1.19714	0.231253	0.462505	ns
Coprococcus_catus	Addiction vs. Control	3.07335	0.00211667	0.0105834	*
Coprococcus_catus	Addiction vs. Methadone	-0.275123	0.783221	1	ns
Coprococcus_catus	Addiction vs. Withdrawal	0.521367	0.602111	1	ns
Coprococcus_catus	Control vs. Methadone	-3.20566	0.00134754	0.00808523	**
Coprococcus_catus	Control vs. Withdrawal	-2.63735	0.00835572	0.0334229	*
Coprococcus_catus	Methadone vs. Withdrawal	0.777517	0.436854	1	ns
Coprococcus_comes	Addiction vs. Control	2.28687	0.0222032	0.0888129	ns
Coprococcus_comes	Addiction vs. Methadone	-1.252	0.210569	0.631706	ns
Coprococcus_comes	Addiction vs. Withdrawal	-0.944943	0.344688	0.689376	ns
Coprococcus_comes	Control vs. Methadone	-3.41888	0.000628797	0.00377278	**
Coprococcus_comes	Control vs. Withdrawal	-3.27517	0.001056	0.00527998	**
Coprococcus_comes	Methadone vs. Withdrawal	0.382646	0.701982	0.701982	ns
Coprococcus_eutactus	Addiction vs. Control	2.36051	0.0182498	0.0912489	ns
Coprococcus_eutactus	Addiction vs. Methadone	2.80863	0.00497527	0.0298516	*
Coprococcus_eutactus	Addiction vs. Withdrawal	2.06146	0.0392595	0.157038	ns
Coprococcus_eutactus	Control vs. Methadone	0.518231	0.604297	1	ns
Coprococcus_eutactus	Control vs. Withdrawal	-0.389746	0.696724	1	ns
Coprococcus_eutactus	Methadone vs. Withdrawal	-0.913888	0.360776	1	ns
Desulfovibrio_piger	Addiction vs. Control	0.712652	0.476061	0.688786	ns
Desulfovibrio_piger	Addiction vs. Methadone	-2.59504	0.00945803	0.0472902	*
Desulfovibrio_piger	Addiction vs. Withdrawal	-0.945521	0.344393	0.688786	ns
Desulfovibrio_piger	Control vs. Methadone	-3.2414	0.00118945	0.00713672	**
Desulfovibrio_piger	Control vs. Withdrawal	-1.66183	0.0965464	0.315851	ns
Desulfovibrio_piger	Methadone vs. Withdrawal	1.75674	0.0789627	0.315851	ns
Desulfovibrio_simplex	Addiction vs. Control	-0.952279	0.340956	0.529016	ns
Desulfovibrio_simplex	Addiction vs. Methadone	2.38301	0.0171719	0.0858595	ns
Desulfovibrio_simplex	Addiction vs. Withdrawal	1.1158	0.264508	0.529016	ns
Desulfovibrio_simplex	Control vs. Methadone	3.26092	0.00111053	0.00666316	**
Desulfovibrio_simplex	Control vs. Withdrawal	2.0752	0.0379679	0.151871	ns
Desulfovibrio_simplex	Methadone vs. Withdrawal	-1.37775	0.168281	0.504843	ns
Dialister_invisus	Addiction vs. Control	-1.24315	0.213814	0.542725	ns
Dialister_invisus	Addiction vs. Methadone	-1.33796	0.180908	0.542725	ns
Dialister_invisus	Addiction vs. Withdrawal	-3.22413	0.00126355	0.00758131	**
Dialister_invisus	Control vs. Methadone	-0.133592	0.893725	0.893725	ns
Dialister_invisus	Control vs. Withdrawal	-1.90087	0.057319	0.286595	ns
Dialister_invisus	Methadone vs. Withdrawal	-1.69731	0.0896376	0.358551	ns
Dialister_succinatiphilus	Addiction vs. Control	1.33442	0.182068	0.364136	ns
Dialister_succinatiphilus	Addiction vs. Methadone	3.68387	0.00022972	0.00137832	**
Dialister_succinatiphilus	Addiction vs. Withdrawal	2.09847	0.0358634	0.143454	ns
Dialister_succinatiphilus	Control vs. Methadone	2.36162	0.0181955	0.0909774	ns
Dialister_succinatiphilus	Control vs. Withdrawal	0.698671	0.484758	0.484758	ns
Dialister_succinatiphilus	Methadone vs. Withdrawal	-1.77452	0.0759779	0.227934	ns
Dorea_longicatena	Addiction vs. Control	3.14424	0.0016652	0.00832601	**
Dorea_longicatena	Addiction vs. Methadone	-2.56506	0.0103157	0.0206313	*
Dorea_longicatena	Addiction vs. Withdrawal	0.446311	0.655373	0.655373	ns
Dorea_longicatena	Control vs. Methadone	-5.53326	3.14336e-08	1.88601e-07	****
Dorea_longicatena	Control vs. Withdrawal	-2.78394	0.00537032	0.016111	*
Dorea_longicatena	Methadone vs. Withdrawal	3.04995	0.00228877	0.00915508	**
Empedobacter_falsenii	Addiction vs. Control	-2.75267	0.0059112	0.029556	*
Empedobacter_falsenii	Addiction vs. Methadone	-3.09322	0.00197997	0.0118798	*
Empedobacter_falsenii	Addiction vs. Withdrawal	-2.51121	0.0120317	0.0481268	*
Empedobacter_falsenii	Control vs. Methadone	-0.424699	0.671056	1	ns
Empedobacter_falsenii	Control vs. Withdrawal	0.348836	0.727213	1	ns
Empedobacter_falsenii	Methadone vs. Withdrawal	0.777372	0.436939	1	ns
Enterococcus_saccharolyticus	Addiction vs. Control	-2.21448	0.0267957	0.107183	ns
Enterococcus_saccharolyticus	Addiction vs. Methadone	-4.30454	1.6733e-05	0.000100398	***
Enterococcus_saccharolyticus	Addiction vs. Withdrawal	-3.5499	0.000385382	0.00192691	**
Enterococcus_saccharolyticus	Control vs. Methadone	-2.13395	0.0328466	0.107183	ns
Enterococcus_saccharolyticus	Control vs. Withdrawal	-1.22589	0.220242	0.440483	ns
Enterococcus_saccharolyticus	Methadone vs. Withdrawal	1.02922	0.303378	0.440483	ns
Escherichia	Addiction vs. Control	-3.91595	9.00498e-05	0.000506949	***
Escherichia	Addiction vs. Methadone	-2.38095	0.0172682	0.0690727	ns
Escherichia	Addiction vs. Withdrawal	-3.93129	8.44915e-05	0.000506949	***
Escherichia	Control vs. Methadone	1.38883	0.164885	0.494656	ns
Escherichia	Control vs. Withdrawal	0.142849	0.886409	0.886409	ns
Escherichia	Methadone vs. Withdrawal	-1.30242	0.192771	0.494656	ns
Eubacterium_eligens	Addiction vs. Control	4.38006	1.18644e-05	7.11864e-05	****
Eubacterium_eligens	Addiction vs. Methadone	3.70124	0.000214546	0.00107273	**
Eubacterium_eligens	Addiction vs. Withdrawal	1.23579	0.216537	0.433074	ns
Eubacterium_eligens	Control vs. Methadone	-0.528931	0.596854	0.596854	ns
Eubacterium_eligens	Control vs. Withdrawal	-3.27338	0.00106268	0.00425071	**
Eubacterium_eligens	Methadone vs. Withdrawal	-2.61287	0.00897846	0.0269354	*
Faecalibacterium_prausnitzii	Addiction vs. Control	4.91393	8.92692e-07	4.46346e-06	****
Faecalibacterium_prausnitzii	Addiction vs. Methadone	1.11872	0.26326	0.659792	ns
Faecalibacterium_prausnitzii	Addiction vs. Withdrawal	-0.0858581	0.931579	0.931579	ns
Faecalibacterium_prausnitzii	Control vs. Methadone	-3.58729	0.000334135	0.00133654	**
Faecalibacterium_prausnitzii	Control vs. Withdrawal	-5.12236	3.01739e-07	1.81044e-06	****
Faecalibacterium_prausnitzii	Methadone vs. Withdrawal	-1.22671	0.219931	0.659792	ns
Flavonifractor_plautii	Addiction vs. Control	0.935364	0.349601	1	ns
Flavonifractor_plautii	Addiction vs. Methadone	0.776839	0.437254	1	ns
Flavonifractor_plautii	Addiction vs. Withdrawal	-2.1088	0.0349622	0.139849	ns
Flavonifractor_plautii	Control vs. Methadone	-0.126337	0.899465	1	ns
Flavonifractor_plautii	Control vs. Withdrawal	-3.03583	0.00239872	0.0143923	*
Flavonifractor_plautii	Methadone vs. Withdrawal	-2.80098	0.00509469	0.0254734	*
Fusicatenibacter_saccharivorans	Addiction vs. Control	6.3188	2.63601e-10	1.58161e-09	****
Fusicatenibacter_saccharivorans	Addiction vs. Methadone	2.07466	0.0380181	0.114054	ns
Fusicatenibacter_saccharivorans	Addiction vs. Withdrawal	0.31036	0.756287	0.756287	ns
Fusicatenibacter_saccharivorans	Control vs. Methadone	-3.98511	6.74483e-05	0.000269793	***
Fusicatenibacter_saccharivorans	Control vs. Withdrawal	-6.17242	6.7253e-10	3.36265e-09	****
Fusicatenibacter_saccharivorans	Methadone vs. Withdrawal	-1.82827	0.067509	0.135018	ns
Intestinibacter_bartlettii	Addiction vs. Control	-3.66786	0.000244593	0.00146756	**
Intestinibacter_bartlettii	Addiction vs. Methadone	-2.31571	0.0205743	0.102872	ns
Intestinibacter_bartlettii	Addiction vs. Withdrawal	-1.74142	0.0816105	0.244831	ns
Intestinibacter_bartlettii	Control vs. Methadone	1.21636	0.223848	0.447696	ns
Intestinibacter_bartlettii	Control vs. Withdrawal	2.04524	0.0408308	0.163323	ns
Intestinibacter_bartlettii	Methadone vs. Withdrawal	0.713783	0.475362	0.475362	ns
Lactobacillus_amylovorus	Addiction vs. Control	-1.85966	0.0629343	0.125869	ns
Lactobacillus_amylovorus	Addiction vs. Methadone	2.62886	0.00856723	0.0342689	*
Lactobacillus_amylovorus	Addiction vs. Withdrawal	2.25414	0.0241871	0.0725612	ns
Lactobacillus_amylovorus	Control vs. Methadone	4.36982	1.24348e-05	7.46091e-05	****
Lactobacillus_amylovorus	Control vs. Withdrawal	4.12657	3.68207e-05	0.000184104	***
Lactobacillus_amylovorus	Methadone vs. Withdrawal	-0.546602	0.584652	0.584652	ns
Lactobacillus_crispatus	Addiction vs. Control	-2.50865	0.0121193	0.0605964	ns
Lactobacillus_crispatus	Addiction vs. Methadone	1.86057	0.0628046	0.140676	ns
Lactobacillus_crispatus	Addiction vs. Withdrawal	-0.0871737	0.930533	0.930533	ns
Lactobacillus_crispatus	Control vs. Methadone	4.2312	2.32443e-05	0.000139466	***
Lactobacillus_crispatus	Control vs. Withdrawal	2.48603	0.0129175	0.0605964	ns
Lactobacillus_crispatus	Methadone vs. Withdrawal	-1.98728	0.0468919	0.140676	ns
Lactobacillus_delbrueckii	Addiction vs. Control	1.3325	0.182695	0.548084	ns
Lactobacillus_delbrueckii	Addiction vs. Methadone	2.61775	0.00885111	0.0442556	*
Lactobacillus_delbrueckii	Addiction vs. Withdrawal	-0.698739	0.484715	0.548084	ns
Lactobacillus_delbrueckii	Control vs. Methadone	1.3113	0.189758	0.548084	ns
Lactobacillus_delbrueckii	Control vs. Withdrawal	-2.05426	0.0399504	0.159802	ns
Lactobacillus_delbrueckii	Methadone vs. Withdrawal	-3.34399	0.000825832	0.00495499	**
Lactobacillus_fermentum	Addiction vs. Control	-1.10078	0.270991	0.377216	ns
Lactobacillus_fermentum	Addiction vs. Methadone	2.33497	0.0195451	0.0586354	ns
Lactobacillus_fermentum	Addiction vs. Withdrawal	-2.48077	0.0131098	0.0524392	ns
Lactobacillus_fermentum	Control vs. Methadone	3.35529	0.000792832	0.00396416	**
Lactobacillus_fermentum	Control vs. Withdrawal	-1.31471	0.188608	0.377216	ns
Lactobacillus_fermentum	Methadone vs. Withdrawal	-4.7496	2.03819e-06	1.22291e-05	****
Lactobacillus_hominis	Addiction vs. Control	-4.3321	1.47691e-05	5.90762e-05	****
Lactobacillus_hominis	Addiction vs. Methadone	0.403964	0.686239	1	ns
Lactobacillus_hominis	Addiction vs. Withdrawal	-4.27851	1.88152e-05	5.90762e-05	****
Lactobacillus_hominis	Control vs. Methadone	4.53454	5.77281e-06	3.46369e-05	****
Lactobacillus_hominis	Control vs. Withdrawal	0.227534	0.820009	1	ns
Lactobacillus_hominis	Methadone vs. Withdrawal	-4.48314	7.35524e-06	3.67762e-05	****
Lactobacillus_mucosae	Addiction vs. Control	-4.16201	3.15455e-05	0.000157728	***
Lactobacillus_mucosae	Addiction vs. Methadone	1.46781	0.142155	0.28431	ns
Lactobacillus_mucosae	Addiction vs. Withdrawal	-0.262718	0.792768	0.792768	ns
Lactobacillus_mucosae	Control vs. Methadone	5.42206	5.89152e-08	3.53491e-07	****
Lactobacillus_mucosae	Control vs. Withdrawal	4.00818	6.11872e-05	0.000244749	***
Lactobacillus_mucosae	Methadone vs. Withdrawal	-1.75225	0.0797309	0.239193	ns
Lactobacillus_oris	Addiction vs. Control	-3.96822	7.24117e-05	0.00043447	***
Lactobacillus_oris	Addiction vs. Methadone	0.00678926	0.994583	0.994583	ns
Lactobacillus_oris	Addiction vs. Withdrawal	-2.8685	0.00412423	0.0164969	*
Lactobacillus_oris	Control vs. Methadone	3.79517	0.000147541	0.000737705	***
Lactobacillus_oris	Control vs. Withdrawal	1.24315	0.213813	0.427626	ns
Lactobacillus_oris	Methadone vs. Withdrawal	-2.73544	0.00622976	0.0186893	*
Lactobacillus_plantarum	Addiction vs. Control	-2.46217	0.0138099	0.0690495	ns
Lactobacillus_plantarum	Addiction vs. Methadone	-2.87483	0.00404244	0.0242546	*
Lactobacillus_plantarum	Addiction vs. Withdrawal	-1.65881	0.0971532	0.388613	ns
Lactobacillus_plantarum	Control vs. Methadone	-0.486509	0.626606	0.746375	ns
Lactobacillus_plantarum	Control vs. Withdrawal	0.890519	0.373187	0.746375	ns
Lactobacillus_plantarum	Methadone vs. Withdrawal	1.36464	0.172367	0.517102	ns
Lactobacillus_ruminis	Addiction vs. Control	-0.812509	0.4165	0.833	ns
Lactobacillus_ruminis	Addiction vs. Methadone	3.84404	0.000121023	0.000363069	***
Lactobacillus_ruminis	Addiction vs. Withdrawal	4.60088	4.20703e-06	2.10351e-05	****
Lactobacillus_ruminis	Control vs. Methadone	4.56937	4.89201e-06	2.10351e-05	****
Lactobacillus_ruminis	Control vs. Withdrawal	5.36426	8.12796e-08	4.87678e-07	****
Lactobacillus_ruminis	Methadone vs. Withdrawal	0.441808	0.658628	0.833	ns
Lactobacillus_salivarius	Addiction vs. Control	-3.43616	0.000590028	0.00273175	**
Lactobacillus_salivarius	Addiction vs. Methadone	1.56929	0.116579	0.284871	ns
Lactobacillus_salivarius	Addiction vs. Withdrawal	-0.0668489	0.946702	0.946702	ns
Lactobacillus_salivarius	Control vs. Methadone	4.82924	1.37057e-06	8.22342e-06	****
Lactobacillus_salivarius	Control vs. Withdrawal	3.45694	0.000546351	0.00273175	**
Lactobacillus_salivarius	Methadone vs. Withdrawal	-1.66981	0.0949569	0.284871	ns
Lactobacillus_sanfranciscensis	Addiction vs. Control	-6.78571	1.15515e-11	5.77573e-11	****
Lactobacillus_sanfranciscensis	Addiction vs. Methadone	-3.10528	0.00190099	0.00380199	**
Lactobacillus_sanfranciscensis	Addiction vs. Withdrawal	-7.78744	6.83784e-15	4.1027e-14	****
Lactobacillus_sanfranciscensis	Control vs. Methadone	3.41376	0.000640722	0.00192217	**
Lactobacillus_sanfranciscensis	Control vs. Withdrawal	-0.712858	0.475934	0.475934	ns
Lactobacillus_sanfranciscensis	Methadone vs. Withdrawal	-4.22898	2.34751e-05	9.39004e-05	****
Leuconostoc_holzapfelii	Addiction vs. Control	-2.36215	0.0181694	0.0726777	ns
Leuconostoc_holzapfelii	Addiction vs. Methadone	-2.75166	0.00592949	0.0296475	*
Leuconostoc_holzapfelii	Addiction vs. Withdrawal	-4.68078	2.85779e-06	1.71468e-05	****
Leuconostoc_holzapfelii	Control vs. Methadone	-0.46044	0.6452	0.6452	ns
Leuconostoc_holzapfelii	Control vs. Withdrawal	-2.18827	0.0286496	0.0859488	ns
Leuconostoc_holzapfelii	Methadone vs. Withdrawal	-1.63591	0.101859	0.203719	ns
Megamonas_funiformis	Addiction vs. Control	1.22044	0.222299	0.666896	ns
Megamonas_funiformis	Addiction vs. Methadone	0.0814663	0.935071	0.935071	ns
Megamonas_funiformis	Addiction vs. Withdrawal	3.77963	0.000157063	0.00094238	***
Megamonas_funiformis	Control vs. Methadone	-1.08476	0.278029	0.666896	ns
Megamonas_funiformis	Control vs. Withdrawal	2.47124	0.0134645	0.0538581	ns
Megamonas_funiformis	Methadone vs. Withdrawal	3.51176	0.000445151	0.00222576	**
Megasphaera_elsdenii	Addiction vs. Control	-0.751235	0.452511	0.452511	ns
Megasphaera_elsdenii	Addiction vs. Methadone	3.84016	0.000122954	0.000614771	***
Megasphaera_elsdenii	Addiction vs. Withdrawal	1.86486	0.0622015	0.124403	ns
Megasphaera_elsdenii	Control vs. Methadone	4.50703	6.57398e-06	3.94439e-05	****
Megasphaera_elsdenii	Control vs. Withdrawal	2.60681	0.00913887	0.0365555	*
Megasphaera_elsdenii	Methadone vs. Withdrawal	-2.1567	0.0310293	0.093088	ns
Megasphaera_micronuciformis	Addiction vs. Control	-0.297308	0.766231	1	ns
Megasphaera_micronuciformis	Addiction vs. Methadone	2.67455	0.00748305	0.0299322	*
Megasphaera_micronuciformis	Addiction vs. Withdrawal	-0.743304	0.457298	1	ns
Megasphaera_micronuciformis	Control vs. Methadone	2.92333	0.00346307	0.0173153	*
Megasphaera_micronuciformis	Control vs. Withdrawal	-0.427256	0.669193	1	ns
Megasphaera_micronuciformis	Methadone vs. Withdrawal	-3.44451	0.000572098	0.00343259	**
Morganella_morganii	Addiction vs. Control	-2.73765	0.00618793	0.0309397	*
Morganella_morganii	Addiction vs. Methadone	-3.39259	0.00069234	0.00415404	**
Morganella_morganii	Addiction vs. Withdrawal	-0.919223	0.357979	0.715958	ns
Morganella_morganii	Control vs. Methadone	-0.734483	0.462655	0.715958	ns
Morganella_morganii	Control vs. Withdrawal	1.90135	0.0572565	0.17177	ns
Morganella_morganii	Methadone vs. Withdrawal	2.59808	0.00937478	0.0374991	*
Olsenella_scatoligenes	Addiction vs. Control	-1.1616	0.245398	0.52251	ns
Olsenella_scatoligenes	Addiction vs. Methadone	3.51205	0.000444659	0.0022233	**
Olsenella_scatoligenes	Addiction vs. Withdrawal	0.170627	0.864517	0.864517	ns
Olsenella_scatoligenes	Control vs. Methadone	4.575	4.76211e-06	2.85726e-05	****
Olsenella_scatoligenes	Control vs. Withdrawal	1.35893	0.17417	0.52251	ns
Olsenella_scatoligenes	Methadone vs. Withdrawal	-3.4324	0.00059826	0.00239304	**
Parabacteroides_distasonis	Addiction vs. Control	2.26875	0.0232837	0.069851	ns
Parabacteroides_distasonis	Addiction vs. Methadone	2.42565	0.0152809	0.0611236	ns
Parabacteroides_distasonis	Addiction vs. Withdrawal	-0.530081	0.596056	1	ns
Parabacteroides_distasonis	Control vs. Methadone	0.227879	0.81974	1	ns
Parabacteroides_distasonis	Control vs. Withdrawal	-2.848	0.0043995	0.0219975	*
Parabacteroides_distasonis	Methadone vs. Withdrawal	-2.98694	0.00281783	0.016907	*
Parabacteroides_faecis	Addiction vs. Control	1.71675	0.0860241	0.258072	ns
Parabacteroides_faecis	Addiction vs. Methadone	1.4788	0.139193	0.278387	ns
Parabacteroides_faecis	Addiction vs. Withdrawal	-2.24687	0.0246482	0.0985928	ns
Parabacteroides_faecis	Control vs. Methadone	-0.179571	0.857489	0.857489	ns
Parabacteroides_faecis	Control vs. Withdrawal	-3.97291	7.10006e-05	0.000426004	***
Parabacteroides_faecis	Methadone vs. Withdrawal	-3.6508	0.000261421	0.00130711	**
Parabacteroides_goldsteinii	Addiction vs. Control	1.38829	0.165048	0.495143	ns
Parabacteroides_goldsteinii	Addiction vs. Methadone	0.106395	0.915269	0.915269	ns
Parabacteroides_goldsteinii	Addiction vs. Withdrawal	-1.95921	0.0500877	0.242772	ns
Parabacteroides_goldsteinii	Control vs. Methadone	-1.22041	0.22231	0.495143	ns
Parabacteroides_goldsteinii	Control vs. Withdrawal	-3.35286	0.000799805	0.00479883	**
Parabacteroides_goldsteinii	Methadone vs. Withdrawal	-1.97248	0.0485544	0.242772	ns
Paraprevotella_clara	Addiction vs. Control	4.59642	4.29804e-06	2.57882e-05	****
Paraprevotella_clara	Addiction vs. Methadone	-0.0815244	0.935025	0.935025	ns
Paraprevotella_clara	Addiction vs. Withdrawal	2.36605	0.0179789	0.0688691	ns
Paraprevotella_clara	Control vs. Methadone	-4.46868	7.8705e-06	3.93525e-05	****
Paraprevotella_clara	Control vs. Withdrawal	-2.38203	0.0172173	0.0688691	ns
Paraprevotella_clara	Methadone vs. Withdrawal	2.33401	0.0195954	0.0688691	ns
Parasutterella_excrementihominis	Addiction vs. Control	2.15335	0.0312909	0.0938726	ns
Parasutterella_excrementihominis	Addiction vs. Methadone	2.34921	0.0188134	0.0752537	ns
Parasutterella_excrementihominis	Addiction vs. Withdrawal	-0.27286	0.784961	1	ns
Parasutterella_excrementihominis	Control vs. Methadone	0.262603	0.792857	1	ns
Parasutterella_excrementihominis	Control vs. Withdrawal	-2.47637	0.0132727	0.0663635	ns
Parasutterella_excrementihominis	Methadone vs. Withdrawal	-2.66403	0.00772102	0.0463261	*
Phascolarctobacterium_faecium	Addiction vs. Control	2.65122	0.0080202	0.0320808	*
Phascolarctobacterium_faecium	Addiction vs. Methadone	1.7492	0.0802559	0.240768	ns
Phascolarctobacterium_faecium	Addiction vs. Withdrawal	-1.30364	0.192358	0.384715	ns
Phascolarctobacterium_faecium	Control vs. Methadone	-0.80485	0.420906	0.420906	ns
Phascolarctobacterium_faecium	Control vs. Withdrawal	-4.00196	6.28193e-05	0.000376916	***
Phascolarctobacterium_faecium	Methadone vs. Withdrawal	-3.03037	0.00244253	0.0122126	*
Prevotella_copri	Addiction vs. Control	1.01535	0.30994	0.510259	ns
Prevotella_copri	Addiction vs. Methadone	3.4676	0.000525121	0.00315073	**
Prevotella_copri	Addiction vs. Withdrawal	2.44994	0.0142882	0.070875	ns
Prevotella_copri	Control vs. Methadone	2.4528	0.014175	0.070875	ns
Prevotella_copri	Control vs. Withdrawal	1.37193	0.170086	0.510259	ns
Prevotella_copri	Methadone vs. Withdrawal	-1.21885	0.2229	0.510259	ns
Romboutsia_sedimentorum	Addiction vs. Control	0.252359	0.800763	0.800763	ns
Romboutsia_sedimentorum	Addiction vs. Methadone	-1.08492	0.277958	0.568938	ns
Romboutsia_sedimentorum	Addiction vs. Withdrawal	3.23995	0.0011955	0.00597748	**
Romboutsia_sedimentorum	Control vs. Methadone	-1.31163	0.189646	0.568938	ns
Romboutsia_sedimentorum	Control vs. Withdrawal	2.93221	0.00336556	0.0134622	*
Romboutsia_sedimentorum	Methadone vs. Withdrawal	4.19226	2.7619e-05	0.000165714	***
Roseburia_faecis	Addiction vs. Control	3.8303	0.000127988	0.000767929	***
Roseburia_faecis	Addiction vs. Methadone	2.80143	0.00508772	0.0254386	*
Roseburia_faecis	Addiction vs. Withdrawal	1.15779	0.24695	0.493901	ns
Roseburia_faecis	Control vs. Methadone	-0.892089	0.372345	0.493901	ns
Roseburia_faecis	Control vs. Withdrawal	-2.78658	0.00532675	0.0254386	*
Roseburia_faecis	Methadone vs. Withdrawal	-1.76608	0.0773833	0.23215	ns
Roseburia_hominis	Addiction vs. Control	3.7931	0.000148777	0.000892665	***
Roseburia_hominis	Addiction vs. Methadone	2.18358	0.0289932	0.115973	ns
Roseburia_hominis	Addiction vs. Withdrawal	2.56066	0.0104473	0.0522365	ns
Roseburia_hominis	Control vs. Methadone	-1.46633	0.142559	0.427678	ns
Roseburia_hominis	Control vs. Withdrawal	-1.3668	0.171689	0.427678	ns
Roseburia_hominis	Methadone vs. Withdrawal	0.200711	0.840924	0.840924	ns
Roseburia_inulinivorans	Addiction vs. Control	5.83799	5.28337e-09	3.17002e-08	****
Roseburia_inulinivorans	Addiction vs. Methadone	2.9446	0.00323369	0.0129348	*
Roseburia_inulinivorans	Addiction vs. Withdrawal	0.34066	0.73336	0.73336	ns
Roseburia_inulinivorans	Control vs. Methadone	-2.66754	0.00764086	0.0214442	*
Roseburia_inulinivorans	Control vs. Withdrawal	-5.64965	1.60776e-08	8.03879e-08	****
Roseburia_inulinivorans	Methadone vs. Withdrawal	-2.68987	0.00714808	0.0214442	*
Ruminococcus_faecis	Addiction vs. Control	3.8249	0.000130824	0.000523294	***
Ruminococcus_faecis	Addiction vs. Methadone	-0.322008	0.747446	1	ns
Ruminococcus_faecis	Addiction vs. Withdrawal	-0.504838	0.613672	1	ns
Ruminococcus_faecis	Control vs. Methadone	-3.96944	7.20432e-05	0.000360216	***
Ruminococcus_faecis	Control vs. Withdrawal	-4.41852	9.93787e-06	5.96272e-05	****
Ruminococcus_faecis	Methadone vs. Withdrawal	-0.150611	0.880282	1	ns
Ruminococcus_gnavus	Addiction vs. Control	-2.6579	0.00786302	0.0314521	*
Ruminococcus_gnavus	Addiction vs. Methadone	-2.74442	0.00606183	0.0303092	*
Ruminococcus_gnavus	Addiction vs. Withdrawal	-4.69616	2.65096e-06	1.59058e-05	****
Ruminococcus_gnavus	Control vs. Methadone	-0.170946	0.864266	0.864266	ns
Ruminococcus_gnavus	Control vs. Withdrawal	-1.90022	0.0574049	0.172215	ns
Ruminococcus_gnavus	Methadone vs. Withdrawal	-1.65794	0.0973298	0.19466	ns
Ruminococcus_torques	Addiction vs. Control	1.15216	0.249256	0.498512	ns
Ruminococcus_torques	Addiction vs. Methadone	-0.318675	0.749973	0.749973	ns
Ruminococcus_torques	Addiction vs. Withdrawal	-2.62969	0.00854618	0.0427309	*
Ruminococcus_torques	Control vs. Methadone	-1.41447	0.157225	0.471674	ns
Ruminococcus_torques	Control vs. Withdrawal	-3.77111	0.000162524	0.000975141	***
Ruminococcus_torques	Methadone vs. Withdrawal	-2.17516	0.0296179	0.118472	ns
Senegalimassilia_anaerobia	Addiction vs. Control	-2.17549	0.0295931	0.147965	ns
Senegalimassilia_anaerobia	Addiction vs. Methadone	0.0169811	0.986452	0.986452	ns
Senegalimassilia_anaerobia	Addiction vs. Withdrawal	1.39157	0.164051	0.492154	ns
Senegalimassilia_anaerobia	Control vs. Methadone	2.09371	0.0362858	0.147965	ns
Senegalimassilia_anaerobia	Control vs. Withdrawal	3.60085	0.000317173	0.00190304	**
Senegalimassilia_anaerobia	Methadone vs. Withdrawal	1.30627	0.191461	0.492154	ns
Streptococcus_salivarius	Addiction vs. Control	0.329983	0.741413	1	ns
Streptococcus_salivarius	Addiction vs. Methadone	0.52836	0.597249	1	ns
Streptococcus_salivarius	Addiction vs. Withdrawal	-4.19889	2.68232e-05	0.000107293	***
Streptococcus_salivarius	Control vs. Methadone	0.206399	0.836479	1	ns
Streptococcus_salivarius	Control vs. Withdrawal	-4.47366	7.68921e-06	3.84461e-05	****
Streptococcus_salivarius	Methadone vs. Withdrawal	-4.53473	5.76772e-06	3.46063e-05	****
Succinivibrio_dextrinosolvens	Addiction vs. Control	0	1	1	ns
Succinivibrio_dextrinosolvens	Addiction vs. Methadone	1.10266	0.270175	0.810525	ns
Succinivibrio_dextrinosolvens	Addiction vs. Withdrawal	3.08622	0.00202719	0.0121631	*
Succinivibrio_dextrinosolvens	Control vs. Methadone	1.08821	0.276504	0.810525	ns
Succinivibrio_dextrinosolvens	Control vs. Withdrawal	3.03953	0.0023695	0.0121631	*
Succinivibrio_dextrinosolvens	Methadone vs. Withdrawal	1.80697	0.0707665	0.283066	ns
Sutterella_parvirubra	Addiction vs. Control	4.00153	6.29329e-05	0.000314665	***
Sutterella_parvirubra	Addiction vs. Methadone	0.539596	0.589476	1	ns
Sutterella_parvirubra	Addiction vs. Withdrawal	0	1	1	ns
Sutterella_parvirubra	Control vs. Methadone	-3.28775	0.0010099	0.00403959	**
Sutterella_parvirubra	Control vs. Withdrawal	-4.1024	4.08878e-05	0.000245327	***
Sutterella_parvirubra	Methadone vs. Withdrawal	-0.552294	0.580747	1	ns
Sutterella_stercoricanis	Addiction vs. Control	0.437926	0.66144	1	ns
Sutterella_stercoricanis	Addiction vs. Methadone	2.99011	0.0027888	0.013944	*
Sutterella_stercoricanis	Addiction vs. Withdrawal	-0.297834	0.76583	1	ns
Sutterella_stercoricanis	Control vs. Methadone	2.53283	0.0113147	0.0452588	*
Sutterella_stercoricanis	Control vs. Withdrawal	-0.742293	0.45791	1	ns
Sutterella_stercoricanis	Methadone vs. Withdrawal	-3.34377	0.000826489	0.00495893	**
Sutterella_wadsworthensis	Addiction vs. Control	-0.189857	0.849421	1	ns
Sutterella_wadsworthensis	Addiction vs. Methadone	3.126	0.00177202	0.00886008	**
Sutterella_wadsworthensis	Addiction vs. Withdrawal	2.92054	0.00349427	0.0104828	*
Sutterella_wadsworthensis	Control vs. Methadone	3.26629	0.00108968	0.00653809	**
Sutterella_wadsworthensis	Control vs. Withdrawal	3.071	0.00213346	0.00886008	**
Sutterella_wadsworthensis	Methadone vs. Withdrawal	-0.421577	0.673334	1	ns
Terrisporobacter_mayombei	Addiction vs. Control	1.33804	0.180883	0.542648	ns
Terrisporobacter_mayombei	Addiction vs. Methadone	1.29025	0.196963	0.542648	ns
Terrisporobacter_mayombei	Addiction vs. Withdrawal	4.18862	2.80651e-05	0.000168391	***
Terrisporobacter_mayombei	Control vs. Methadone	-0.0040909	0.996736	0.996736	ns
Terrisporobacter_mayombei	Control vs. Withdrawal	2.75348	0.00589653	0.0294827	*
Terrisporobacter_mayombei	Methadone vs. Withdrawal	2.66356	0.00773188	0.0309275	*
Turicibacter_sanguinis	Addiction vs. Control	-2.42952	0.0151188	0.060475	ns
Turicibacter_sanguinis	Addiction vs. Methadone	-1.77786	0.0754271	0.150854	ns
Turicibacter_sanguinis	Addiction vs. Withdrawal	2.3739	0.0176014	0.060475	ns
Turicibacter_sanguinis	Control vs. Methadone	0.564916	0.572131	0.572131	ns
Turicibacter_sanguinis	Control vs. Withdrawal	4.82875	1.37394e-06	8.24364e-06	****
Turicibacter_sanguinis	Methadone vs. Withdrawal	4.07772	4.54786e-05	0.000227393	***
Uruburuella_suis	Addiction vs. Control	-3.78596	0.000153114	0.000918683	***
Uruburuella_suis	Addiction vs. Methadone	-3.66248	0.00024979	0.00124895	**
Uruburuella_suis	Addiction vs. Withdrawal	-3.51186	0.000444982	0.00177993	**
Uruburuella_suis	Control vs. Methadone	0	1	1	ns
Uruburuella_suis	Control vs. Withdrawal	0.422672	0.672535	1	ns
Uruburuella_suis	Methadone vs. Withdrawal	0.408217	0.683114	1	ns
Veillonella_dispar	Addiction vs. Control	0.305115	0.760279	0.760279	ns
Veillonella_dispar	Addiction vs. Methadone	3.40074	0.000672027	0.00336013	**
Veillonella_dispar	Addiction vs. Withdrawal	-2.51224	0.0119967	0.0239934	*
Veillonella_dispar	Control vs. Methadone	3.06488	0.00217759	0.00871036	**
Veillonella_dispar	Control vs. Withdrawal	-2.78704	0.00531921	0.0159576	*
Veillonella_dispar	Methadone vs. Withdrawal	-5.87039	4.34767e-09	2.6086e-08	****
Veillonella_rogosae	Addiction vs. Control	0.604491	0.545517	0.545517	ns
Veillonella_rogosae	Addiction vs. Methadone	2.31853	0.0204206	0.0816824	ns
Veillonella_rogosae	Addiction vs. Withdrawal	-2.14685	0.031805	0.0954149	ns
Veillonella_rogosae	Control vs. Methadone	1.71103	0.0870755	0.174151	ns
Veillonella_rogosae	Control vs. Withdrawal	-2.7341	0.00625507	0.0312753	*
Veillonella_rogosae	Methadone vs. Withdrawal	-4.41515	1.00938e-05	6.05627e-05	****
Weissella_paramesenteroides	Addiction vs. Control	-3.2027	0.00136145	0.00680724	**
Weissella_paramesenteroides	Addiction vs. Methadone	-3.06007	0.00221286	0.00885145	**
Weissella_paramesenteroides	Addiction vs. Withdrawal	-5.63628	1.73761e-08	1.04256e-07	****
Weissella_paramesenteroides	Control vs. Methadone	0.0376688	0.969952	0.969952	ns
Weissella_paramesenteroides	Control vs. Withdrawal	-2.26757	0.0233553	0.0700658	ns
Weissella_paramesenteroides	Methadone vs. Withdrawal	-2.22909	0.0258077	0.0700658	ns
Others (<0.5%)	Addiction vs. Control	-1.22928	0.218966	0.437932	ns
Others (<0.5%)	Addiction vs. Methadone	-3.24534	0.00117312	0.0058656	**
Others (<0.5%)	Addiction vs. Withdrawal	-3.35711	0.000787609	0.00472566	**
Others (<0.5%)	Control vs. Methadone	-2.0292	0.0424379	0.163005	ns
Others (<0.5%)	Control vs. Withdrawal	-2.04605	0.0407513	0.163005	ns
Others (<0.5%)	Methadone vs. Withdrawal	0.128456	0.897788	0.897788	ns
[truncated: 99 more columns]

## Sheet: Table S4
Table S4. The results of partial least squares-discriminant analysis (PLS-DA)
R2X(cum)	R2Y(cum)	Q2(cum)	RMSEE	pre	ort	pR2Y	pQ2
0.141	0.459	0.26	0.321	3	0	0.05	0.05
Variable Importance for the Projection (VIP) scores
Genus	VIP
Acidaminococcus	0.708227
Acinetobacter	0.997622
Actinomyces	1.59549
Aerococcus	0.600226
Akkermansia	1.06849
Alcaligenes	0.748978
Alistipes	0.519152
Allisonella	0.677592
Alloprevotella	0.633173
Anaeroglobus	0.636633
Anaerorhabdus	0.895922
Anaerostipes	1.08821
Anaerotruncus	0.638799
Bacteroides	1.0892
Barnesiella	0.333146
Bifidobacterium	1.62679
Bilophila	0.896566
Blautia	1.43418
Brevundimonas	0.744869
Butyricicoccus	1.27149
Butyricimonas	0.393534
Catenibacterium	0.638129
Cloacibacillus	0.628859
Clostridium_IV	1.12919
Clostridium_sensu_stricto	0.577891
Clostridium_XlVa	1.26393
Clostridium_XlVb	1.62044
Clostridium_XVIII	1.56685
Collinsella	0.984513
Comamonas	0.782174
Coprobacter	0.871454
Coprococcus	1.11979
Corynebacterium	0.849897
Desulfovibrio	0.558588
Dialister	0.700968
Dorea	1.54422
Eisenbergiella	0.824846
Elusimicrobium	0.586707
Empedobacter	0.736958
Enterococcus	0.685973
Escherichia	1.38457
Eubacterium	1.09884
Faecalibacterium	2.04931
Faecalicoccus	0.302761
Flavonifractor	1.10412
Fusicatenibacter	1.86041
Fusobacterium	0.717176
Gemmiger	0.64263
Hungatella	0.684601
Intestinibacter	1.04
Klebsiella	0.682248
Lachnospiracea_incertae_sedis	0.907584
Lactobacillus	1.07777
Leuconostoc	0.716646
Megamonas	1.26568
Megasphaera	1.33387
Mitsuokella	0.459548
Morganella	1.02716
Odoribacter	0.538423
Olsenella	0.832131
Oscillibacter	0.609839
Others..0.5..	1.28477
Parabacteroides	0.467755
Paracoccus	0.743216
Paraprevotella	1.55239
Parasutterella	0.864393
Pediococcus	0.751585
Phascolarctobacterium	0.779597
Porphyromonas	0.701468
Prevotella	1.28075
Proteus	0.64921
Providencia	0.631157
Pseudochrobactrum	0.814613
Psychrobacter	0.909609
Pyramidobacter	0.601466
Romboutsia	1.67747
Roseburia	1.98606
Ruminococcus	0.425985
Ruminococcus2	1.19296
Senegalimassilia	0.876972
Sporobacter	0.308045
Staphylococcus	0.687412
Streptococcus	1.0805
Streptophyta	0.742328
Succinivibrio	0.616574
Sutterella	0.783996
Terrisporobacter	1.27804
Turicibacter	1.48064
Unclassified	0.826226
Uruburuella	0.649264
Veillonella	0.797281
Weissella	1.06137

## Sheet: Table S5
Table S5. The results of co-occurrence networks analysis among the 24 featured genera
Control group
Spearman.r
	Actinomyces	Anaerostipes	Blautia	Butyricicoccus	Clostridium_XlVa	Clostridium_XlVb	Coprococcus	Dorea	Escherichia	Faecalibacterium	Flavonifractor	Fusicatenibacter	Intestinibacter	Lactobacillus	Megamonas	Megasphaera	Paraprevotella	Romboutsia	Roseburia	Ruminococcus2	Streptococcus	Terrisporobacter	Turicibacter	Weissella
Actinomyces	1	0.23851	0.357842	0.0524384	0.0725834	-0.268036	0.0281414	0.39029	0.483018	-0.178537	0.0993408	0.246199	0.353462	0.330397	-0.057249	0.313609	-0.186725	0.229437	-0.356151	0.0907292	0.55268	0.094953	0.401177	0.0776721
Anaerostipes	0.23851	1	0.482659	0.044767	0.349733	0.160275	0.0132926	0.709091	0.333231	-0.180443	0.22139	0.45974	0.302219	0.155701	-0.145876	-0.0867659	-0.32781	0.149885	-0.036822	-0.0337662	0.238197	0.122318	0.157879	-0.0426603
Blautia	0.357842	0.482659	1	0.442322	0.160581	0.0297937	0.355844	0.601833	0.0429335	0.225668	0.0456837	0.728953	0.179189	-0.0023759	0.0353106	0.0557667	-0.0495252	0.0065699	-0.0264324	0.236364	0.159969	-0.0688523	-0.00840593	-0.17176
Butyricicoccus	0.0524384	0.044767	0.442322	1	0.304202	0.100076	0.192666	0.101604	-0.191749	0.392208	0.0957983	0.405959	0.130222	0.0188488	0.19317	0.0278034	0.0784542	-0.0359053	0.160275	-0.0383499	0.0508785	-0.0906115	-0.193336	-0.483005
Clostridium_XlVa	0.0725834	0.349733	0.160581	0.304202	1	0.413598	-0.010848	0.301757	-0.00718105	0.0964095	0.209778	0.00106952	0.0521806	0.098679	-0.108169	-0.129909	-0.0696497	0.211306	0.23728	-0.228419	0.092437	-0.182	-0.0087116	-0.049371
Clostridium_XlVb	-0.268036	0.160275	0.0297937	0.100076	0.413598	1	0.164859	0.0551566	-0.102215	0.0646295	0.0893812	0.058518	-0.0460597	-0.261349	0.324506	-0.216995	-0.0259418	-0.0835752	0.214668	0.200306	-0.157525	0.0234689	-0.24744	0.0321151
Coprococcus	0.0281414	0.0132926	0.355844	0.192666	-0.010848	0.164859	1	0.30848	-0.211001	0.193277	-0.00840336	0.340565	-0.0800307	-0.0958279	0.10018	-0.0375506	0.139142	-0.0148205	0.0756303	0.424599	0.0380443	-0.209044	-0.1267	0.0774916
Dorea	0.39029	0.709091	0.601833	0.101604	0.301757	0.0551566	0.30848	1	0.2822	-0.114439	0.287089	0.368067	0.222341	0.249628	-0.0113441	0.0276437	-0.253915	0.25806	-0.0942704	0.256226	0.402903	0.0172519	0.308268	0.0468145
Escherichia	0.483018	0.333231	0.0429335	-0.191749	-0.00718105	-0.102215	-0.211001	0.2822	1	-0.483881	0.0239878	0.103132	0.344453	0.408021	0.127022	0.0781373	-0.15455	0.174637	-0.240947	-0.00718105	0.233919	0.371616	0.292068	0.206272
Faecalibacterium	-0.178537	-0.180443	0.225668	0.392208	0.0964095	0.0646295	0.193277	-0.114439	-0.483881	1	0.0197097	0.151108	0.108493	-0.127823	0.0222089	-0.309992	0.124049	-0.238503	0.339037	-0.130023	-0.086631	-0.0331051	-0.177442	-0.225764
Flavonifractor	0.0993408	0.22139	0.0456837	0.0957983	0.209778	0.0893812	-0.00840336	0.287089	0.0239878	0.0197097	1	0.0521008	0.0910483	0.0367472	-0.14268	-0.352337	0.201717	-0.0417112	0.100993	0.0676853	0.00473644	0.15993	0.00290387	-0.238227
Fusicatenibacter	0.246199	0.45974	0.728953	0.405959	0.00106952	0.058518	0.340565	0.368067	0.103132	0.151108	0.0521008	1	0.294568	-0.200526	0.15706	0.0394681	-0.116188	-0.130634	-0.070741	0.266616	0.239114	0.065433	0.00596057	-0.205952
Intestinibacter	0.353462	0.302219	0.179189	0.130222	0.0521806	-0.0460597	-0.0800307	0.222341	0.344453	0.108493	0.0910483	0.294568	1	0.119929	-0.068009	0.0176038	0.101879	0.18225	-0.000153022	-0.0806428	0.508187	0.52162	0.441604	-0.101293
Lactobacillus	0.330397	0.155701	-0.0023759	0.0188488	0.098679	-0.261349	-0.0958279	0.249628	0.408021	-0.127823	0.0367472	-0.200526	0.119929	1	0.0134167	0.425145	-0.0715528	0.214464	-0.30364	-0.302531	0.379985	0.0328694	0.201855	0.104849
Megamonas	-0.057249	-0.145876	0.0353106	0.19317	-0.108169	0.324506	0.10018	-0.0113441	0.127022	0.0222089	-0.14268	0.15706	-0.068009	0.0134167	1	0.139193	-0.127092	-0.337288	-0.183903	0.133733	0.0947475	-0.13994	-0.258438	-0.0940685
Megasphaera	0.313609	-0.0867659	0.0557667	0.0278034	-0.129909	-0.216995	-0.0375506	0.0276437	0.0781373	-0.309992	-0.352337	0.0394681	0.0176038	0.425145	0.139193	1	-0.243024	0.33476	-0.203732	0.0811733	0.402191	-0.289005	0.169109	0.0843847
Paraprevotella	-0.186725	-0.32781	-0.0495252	0.0784542	-0.0696497	-0.0259418	0.139142	-0.253915	-0.15455	0.124049	0.201717	-0.116188	0.101879	-0.0715528	-0.127092	-0.243024	1	-0.115244	0.0746809	-0.0284573	-0.196057	0.248697	0.0372732	0.112952
Romboutsia	0.229437	0.149885	0.0065699	-0.0359053	0.211306	-0.0835752	-0.0148205	0.25806	0.174637	-0.238503	-0.0417112	-0.130634	0.18225	0.214464	-0.337288	0.33476	-0.115244	1	0.12605	0.201528	0.302979	-0.124494	0.516124	0.175594
Roseburia	-0.356151	-0.036822	-0.0264324	0.160275	0.23728	0.214668	0.0756303	-0.0942704	-0.240947	0.339037	0.100993	-0.070741	-0.000153022	-0.30364	-0.183903	-0.203732	0.0746809	0.12605	1	0.143468	-0.321008	0.00481811	0.126089	-0.222569
Ruminococcus2	0.0907292	-0.0337662	0.236364	-0.0383499	-0.228419	0.200306	0.424599	0.256226	-0.00718105	-0.130023	0.0676853	0.266616	-0.0806428	-0.302531	0.133733	0.0811733	-0.0284573	0.201528	0.143468	1	-0.0178762	-0.130711	0.18814	0.204354
Streptococcus	0.55268	0.238197	0.159969	0.0508785	0.092437	-0.157525	0.0380443	0.402903	0.233919	-0.086631	0.00473644	0.239114	0.508187	0.379985	0.0947475	0.402191	-0.196057	0.302979	-0.321008	-0.0178762	1	0.145942	0.428091	-0.0196525
Terrisporobacter	0.094953	0.122318	-0.0688523	-0.0906115	-0.182	0.0234689	-0.209044	0.0172519	0.371616	-0.0331051	0.15993	0.065433	0.52162	0.0328694	-0.13994	-0.289005	0.248697	-0.124494	0.00481811	-0.130711	0.145942	1	0.253572	-0.074927
Turicibacter	0.401177	0.157879	-0.00840593	-0.193336	-0.0087116	-0.24744	-0.1267	0.308268	0.292068	-0.177442	0.00290387	0.00596057	0.441604	0.201855	-0.258438	0.169109	0.0372732	0.516124	0.126089	0.18814	0.428091	0.253572	1	0.204417
Weissella	0.0776721	-0.0426603	-0.17176	-0.483005	-0.049371	0.0321151	0.0774916	0.0468145	0.206272	-0.225764	-0.238227	-0.205952	-0.101293	0.104849	-0.0940685	0.0843847	0.112952	0.175594	-0.222569	0.204354	-0.0196525	-0.074927	0.204417	1
p.value
	Actinomyces	Anaerostipes	Blautia	Butyricicoccus	Clostridium_XlVa	Clostridium_XlVb	Coprococcus	Dorea	Escherichia	Faecalibacterium	Flavonifractor	Fusicatenibacter	Intestinibacter	Lactobacillus	Megamonas	Megasphaera	Paraprevotella	Romboutsia	Roseburia	Ruminococcus2	Streptococcus	Terrisporobacter	Turicibacter	Weissella
Actinomyces	0	0.17433	0.0377202	0.768352	0.683319	0.125364	0.874469	0.0224903	0.00380935	0.312377	0.576182	0.16044	0.0403007	0.0563328	0.74776	0.0709007	0.290331	0.191794	0.0387003	0.609838	0.000700224	0.593227	0.0186987	0.662385
Anaerostipes	0.17433	0	0.00423637	0.801086	0.0432465	0.363755	0.94087	5.44834e-06	0.0546814	0.305853	0.20749	0.00672395	0.0823529	0.379237	0.410396	0.625602	0.0584086	0.396	0.83597	0.849475	0.174372	0.490731	0.372521	0.810675
Blautia	0.0377202	0.00423637	0	0.00937585	0.362831	0.867094	0.0395401	0.000222124	0.809105	0.198671	0.797084	2.59918e-06	0.310583	0.98936	0.842846	0.754088	0.780899	0.971103	0.882052	0.177787	0.36468	0.698817	0.962368	0.331396
Butyricicoccus	0.768352	0.801086	0.00937585	0	0.080584	0.571994	0.273808	0.566109	0.276132	0.0224774	0.588619	0.0178882	0.462918	0.915737	0.273699	0.875965	0.659189	0.840017	0.363755	0.829236	0.774507	0.610304	0.273278	0.00381046
Clostridium_XlVa	0.683319	0.0432465	0.362831	0.080584	0	0.0156989	0.951856	0.083142	0.968352	0.586231	0.232797	0.995871	0.76946	0.578739	0.542574	0.464002	0.695495	0.229352	0.176073	0.193143	0.601831	0.302928	0.961001	0.781564
Clostridium_XlVb	0.125364	0.363755	0.867094	0.571994	0.0156989	0	0.350048	0.75605	0.563763	0.715669	0.613952	0.741641	0.795895	0.135438	0.0611465	0.217684	0.884212	0.637263	0.221896	0.254947	0.372132	0.895186	0.158276	0.856914
Coprococcus	0.874469	0.94087	0.0395401	0.273808	0.951856	0.350048	0	0.0762559	0.230038	0.272266	0.962852	0.0493312	0.652766	0.58981	0.572947	0.833012	0.432563	0.934008	0.669727	0.0129468	0.830582	0.235427	0.475205	0.663123
Dorea	0.0224903	5.44834e-06	0.000222124	0.566109	0.083142	0.75605	0.0762559	0	0.10595	0.517818	0.0998445	0.0329043	0.20628	0.154511	0.949229	0.876672	0.147321	0.140354	0.594608	0.14327	0.0188332	0.922854	0.0761052	0.792622
Escherichia	0.00380935	0.0546814	0.809105	0.276132	0.968352	0.563763	0.230038	0.10595	0	0.00412989	0.892957	0.560253	0.0460555	0.0165996	0.474075	0.660484	0.382812	0.321881	0.169337	0.968352	0.182415	0.030465	0.0937179	0.241836
Faecalibacterium	0.312377	0.305853	0.198671	0.0224774	0.586231	0.715669	0.272266	0.517818	0.00412989	0	0.912086	0.392123	0.541358	0.471269	0.900784	0.0743937	0.484568	0.173807	0.0504095	0.462081	0.624949	0.852551	0.315404	0.199201
Flavonifractor	0.576182	0.20749	0.797084	0.588619	0.232797	0.613952	0.962852	0.0998445	0.892957	0.912086	0	0.76922	0.608577	0.836536	0.420834	0.040986	0.252618	0.814462	0.56846	0.702799	0.979357	0.366261	0.986996	0.174858
Fusicatenibacter	0.16044	0.00672395	2.59918e-06	0.0178882	0.995871	0.741641	0.0493312	0.0329043	0.560253	0.392123	0.76922	0	0.0908136	0.255489	0.375036	0.824614	0.512876	0.459964	0.690011	0.127323	0.172682	0.713127	0.973311	0.242582
Intestinibacter	0.0403007	0.0823529	0.310583	0.462918	0.76946	0.795895	0.652766	0.20628	0.0460555	0.541358	0.608577	0.0908136	0	0.499303	0.702337	0.921285	0.566424	0.302254	0.999315	0.650278	0.00215161	0.00155775	0.00893313	0.568668
Lactobacillus	0.0563328	0.379237	0.98936	0.915737	0.578739	0.135438	0.58981	0.154511	0.0165996	0.471269	0.836536	0.255489	0.499303	0	0.939969	0.0121943	0.687588	0.223228	0.0808513	0.0820215	0.0266443	0.85359	0.252287	0.555103
Megamonas	0.74776	0.410396	0.842846	0.273699	0.542574	0.0611465	0.572947	0.949229	0.474075	0.900784	0.420834	0.375036	0.702337	0.939969	0	0.432394	0.473831	0.0510881	0.297814	0.450837	0.59403	0.429904	0.140004	0.596689
Megasphaera	0.0709007	0.625602	0.754088	0.875965	0.464002	0.217684	0.833012	0.876672	0.660484	0.0743937	0.040986	0.824614	0.921285	0.0121943	0.432394	0	0.166076	0.0529652	0.247809	0.648126	0.0183742	0.0973716	0.339024	0.635153
Paraprevotella	0.290331	0.0584086	0.780899	0.659189	0.695495	0.884212	0.432563	0.147321	0.382812	0.484568	0.252618	0.512876	0.566424	0.687588	0.473831	0.166076	0	0.516327	0.674661	0.873071	0.266454	0.156104	0.834228	0.52476
Romboutsia	0.191794	0.396	0.971103	0.840017	0.229352	0.637263	0.934008	0.140354	0.321881	0.173807	0.814462	0.459964	0.302254	0.223228	0.0510881	0.0529652	0.516327	0	0.475974	0.252012	0.0818552	0.48299	0.00178062	0.320549
Roseburia	0.0387003	0.83597	0.882052	0.363755	0.176073	0.221896	0.669727	0.594608	0.169337	0.0504095	0.56846	0.690011	0.999315	0.0808513	0.297814	0.247809	0.674661	0.475974	0	0.416722	0.0646248	0.978425	0.477356	0.205805
Ruminococcus2	0.609838	0.849475	0.177787	0.829236	0.193143	0.254947	0.0129468	0.14327	0.968352	0.462081	0.702799	0.127323	0.650278	0.0820215	0.450837	0.648126	0.873071	0.252012	0.416722	0	0.9203	0.461226	0.286626	0.246336
Streptococcus	0.000700224	0.174372	0.36468	0.774507	0.601831	0.372132	0.830582	0.0188332	0.182415	0.624949	0.979357	0.172682	0.00215161	0.0266443	0.59403	0.0183742	0.266454	0.0818552	0.0646248	0.9203	0	0.410182	0.0115461	0.912158
Terrisporobacter	0.593227	0.490731	0.698817	0.610304	0.302928	0.895186	0.235427	0.922854	0.030465	0.852551	0.366261	0.713127	0.00155775	0.85359	0.429904	0.0973716	0.156104	0.48299	0.978425	0.461226	0.410182	0	0.147887	0.673648
Turicibacter	0.0186987	0.372521	0.962368	0.273278	0.961001	0.158276	0.475205	0.0761052	0.0937179	0.315404	0.986996	0.973311	0.00893313	0.252287	0.140004	0.339024	0.834228	0.00178062	0.477356	0.286626	0.0115461	0.147887	0	0.246189
Weissella	0.662385	0.810675	0.331396	0.00381046	0.781564	0.856914	0.663123	0.792622	0.241836	0.199201	0.174858	0.242582	0.568668	0.555103	0.596689	0.635153	0.52476	0.320549	0.205805	0.246336	0.912158	0.673648	0.246189	0
Addiction group
Spearman.r
	Actinomyces	Anaerostipes	Blautia	Butyricicoccus	Clostridium_XlVa	Clostridium_XlVb	Coprococcus	Dorea	Escherichia	Faecalibacterium	Flavonifractor	Fusicatenibacter	Intestinibacter	Lactobacillus	Megamonas	Megasphaera	Paraprevotella	Romboutsia	Roseburia	Ruminococcus2	Streptococcus	Terrisporobacter	Turicibacter	Weissella
Actinomyces	1	-0.30803	0.553668	-0.237371	-0.36139	-0.442432	-0.0898327	0.376416	0.297297	-0.14852	-0.438818	-0.250773	0.396139	0.640669	0.172917	-0.218845	-0.0928808	0.508623	-0.384655	0.0897098	0.549035	0.227084	0.542635	0.480983
Anaerostipes	-0.30803	1	0.0641085	0.253407	0.34389	0.145768	0.195163	0.288627	-0.373429	0.230507	0.295988	0.471037	0.129636	0.014834	-0.468152	0.214251	-0.0849399	-0.0229604	0.331334	0.00257999	-0.0976462	-0.0805629	-0.162152	-0.204464
Blautia	0.553668	0.0641085	1	-0.187887	-0.183012	-0.141797	0.140541	0.325953	-0.186873	0.0432432	-0.258764	0.141753	0.210039	0.386615	-0.0735965	-0.243161	-0.0453704	0.0581725	-0.0499485	0.0611365	0.368597	0.0407212	0.171697	0.178261
Butyricicoccus	-0.237371	0.253407	-0.187887	1	0.160309	0.503442	0.173711	0.298273	-0.290206	0.326804	0.387539	0.326968	0.0136598	-0.152577	0.0294765	0.0543135	0.250287	-0.0690722	0.527714	0.218442	-0.194588	0.117274	-0.25878	-0.25762
Clostridium_XlVa	-0.36139	0.34389	-0.183012	0.160309	1	0.388445	0.0761905	0.159887	-0.112484	-0.140283	0.376502	0.347681	-0.0725869	-0.341313	-0.3252	0.258659	0.132259	-0.214157	0.189753	-0.0357809	-0.125611	-0.315822	-0.386769	-0.345453
Clostridium_XlVb	-0.442432	0.145768	-0.141797	0.503442	0.388445	1	0.223883	0.0119713	-0.17562	0.0815657	0.544349	0.29933	-0.199556	-0.279171	0.029061	-0.000945324	0.13931	-0.350849	0.463756	-0.0251088	-0.261348	-0.198563	-0.453844	-0.340855
Coprococcus	-0.0898327	0.195163	0.140541	0.173711	0.0761905	0.223883	1	0.385942	-0.443501	0.30888	0.0504778	0.278608	0.104762	-0.0924067	-0.0546127	0.089248	-0.0860325	-0.101158	0.28862	0.37274	-0.146203	0.308791	-0.0994916	0.0751657
Dorea	0.376416	0.288627	0.325953	0.298273	0.159887	0.0119713	0.385942	1	-0.157055	0.17173	-0.00728733	0.359113	0.519825	0.170958	-0.0198142	0.0697596	0.105321	0.199794	0.177698	0.516254	0.211637	0.144219	0.219247	0.0745414
Escherichia	0.297297	-0.373429	-0.186873	-0.290206	-0.112484	-0.17562	-0.443501	-0.157055	1	-0.256113	-0.225589	-0.214175	0.0929215	0.198713	0.278841	-0.096997	0.0226852	0.190991	-0.390834	-0.139777	0.343372	0.143254	0.17144	0.18534
Faecalibacterium	-0.14852	0.230507	0.0432432	0.326804	-0.140283	0.0815657	0.30888	0.17173	-0.256113	1	-0.0236777	0.446392	0.214157	-0.011583	0.142928	0.0192391	0.0911687	-0.0440154	0.515448	0.189201	-0.154183	0.256796	-0.235408	-0.0360384
Flavonifractor	-0.438818	0.295988	-0.258764	0.387539	0.376502	0.544349	0.0504778	-0.00728733	-0.225589	-0.0236777	1	0.0156318	-0.0845633	-0.292069	-0.242654	0.157474	0.271716	-0.314836	0.320122	0.0727291	-0.251868	-0.132406	-0.423689	-0.4555
Fusicatenibacter	-0.250773	0.471037	0.141753	0.326968	0.347681	0.29933	0.278608	0.359113	-0.214175	0.446392	0.0156318	1	0.212887	-0.130155	-0.103306	0.292704	-0.0167144	-0.230928	0.483888	0.0989755	-0.271392	-0.0459534	-0.272054	-0.276178
Intestinibacter	0.396139	0.129636	0.210039	0.0136598	-0.0725869	-0.199556	0.104762	0.519825	0.0929215	0.214157	-0.0845633	0.212887	1	0.350837	0.121331	-0.0598549	-0.327865	0.295753	0.0700309	0.423837	0.481596	0.489981	0.409808	0.279812
Lactobacillus	0.640669	0.014834	0.386615	-0.152577	-0.341313	-0.279171	-0.0924067	0.170958	0.198713	-0.011583	-0.292069	-0.130155	0.350837	1	0.160812	-0.245566	-0.130119	0.488803	-0.212152	-0.0763241	0.400772	0.151876	0.623077	0.466568
Megamonas	0.172917	-0.468152	-0.0735965	0.0294765	-0.3252	0.029061	-0.0546127	-0.0198142	0.278841	0.142928	-0.242654	-0.103306	0.121331	0.160812	1	-0.0716885	0.0752586	0.212948	0.00288958	0.12526	0.113077	0.0363659	0.130831	0.27198
Megasphaera	-0.218845	0.214251	-0.243161	0.0543135	0.258659	-0.000945324	0.089248	0.0697596	-0.096997	0.0192391	0.157474	0.292704	-0.0598549	-0.245566	-0.0716885	1	0.0968647	-0.175289	0.10798	-0.0235159	-0.137613	-0.363108	-0.132544	0.058389
Paraprevotella	-0.0928808	-0.0849399	-0.0453704	0.250287	0.132259	0.13931	-0.0860325	0.105321	0.0226852	0.0911687	0.271716	-0.0167144	-0.327865	-0.130119	0.0752586	0.0968647	1	-0.0873165	0.285564	-0.199043	-0.212727	-0.195643	-0.122208	-0.234143
Romboutsia	0.508623	-0.0229604	0.0581725	-0.0690722	-0.214157	-0.350849	-0.101158	0.199794	0.190991	-0.0440154	-0.314836	-0.230928	0.295753	0.488803	0.212948	-0.175289	-0.0873165	1	-0.0484037	-0.0361671	0.34749	0.196974	0.622563	0.498359
Roseburia	-0.384655	0.331334	-0.0499485	0.527714	0.189753	0.463756	0.28862	0.177698	-0.390834	0.515448	0.320122	0.483888	0.0700309	-0.212152	0.00288958	0.10798	0.285564	-0.0484037	1	0.0880592	-0.292739	-0.0107468	-0.336402	-0.237399
Ruminococcus2	0.0897098	0.00257999	0.0611365	0.218442	-0.0357809	-0.0251088	0.37274	0.516254	-0.139777	0.189201	0.0727291	0.0989755	0.423837	-0.0763241	0.12526	-0.0235159	-0.199043	-0.0361671	0.0880592	1	0.225497	0.411417	-0.100528	-0.0946068
Streptococcus	0.549035	-0.0976462	0.368597	-0.194588	-0.125611	-0.261348	-0.146203	0.211637	0.343372	-0.154183	-0.251868	-0.271392	0.481596	0.400772	0.113077	-0.137613	-0.212727	0.34749	-0.292739	0.225497	1	0.232257	0.346612	0.382007
Terrisporobacter	0.227084	-0.0805629	0.0407212	0.117274	-0.315822	-0.198563	0.308791	0.144219	0.143254	0.256796	-0.132406	-0.0459534	0.489981	0.151876	0.0363659	-0.363108	-0.195643	0.196974	-0.0107468	0.411417	0.232257	1	0.102274	0.110366
Turicibacter	0.542635	-0.162152	0.171697	-0.25878	-0.386769	-0.453844	-0.0994916	0.219247	0.17144	-0.235408	-0.423689	-0.272054	0.409808	0.623077	0.130831	-0.132544	-0.122208	0.622563	-0.336402	-0.100528	0.346612	0.102274	1	0.690179
Weissella	0.480983	-0.204464	0.178261	-0.25762	-0.345453	-0.340855	0.0751657	0.0745414	0.18534	-0.0360384	-0.4555	-0.276178	0.279812	0.466568	0.27198	0.058389	-0.234143	0.498359	-0.237399	-0.0946068	0.382007	0.110366	0.690179	1
p.value
	Actinomyces	Anaerostipes	Blautia	Butyricicoccus	Clostridium_XlVa	Clostridium_XlVb	Coprococcus	Dorea	Escherichia	Faecalibacterium	Flavonifractor	Fusicatenibacter	Intestinibacter	Lactobacillus	Megamonas	Megasphaera	Paraprevotella	Romboutsia	Roseburia	Ruminococcus2	Streptococcus	Terrisporobacter	Turicibacter	Weissella
Actinomyces	0	0.0675971	0.00056626	0.163323	0.0309841	0.00689379	0.601108	0.0236521	0.0785577	0.38588	0.00742169	0.140151	0.0173969	3.8914e-05	0.313209	0.199724	0.590036	0.001764	0.0205363	0.602845	0.000640886	0.182895	0.000628192	0.00298249
Anaerostipes	0.0675971	0	0.710296	0.135898	0.0400118	0.396279	0.25401	0.0877862	0.0248743	0.176207	0.0796417	0.00373643	0.451117	0.931572	0.00398387	0.209563	0.622334	0.894258	0.0483814	0.988085	0.571015	0.640443	0.344735	0.231628
Blautia	0.00056626	0.710296	0	0.272491	0.284177	0.409408	0.412142	0.0523738	0.274002	0.801822	0.12754	0.409555	0.218036	0.0204898	0.66969	0.152997	0.792743	0.735368	0.772356	0.723185	0.0276105	0.813586	0.316689	0.298256
Butyricicoccus	0.163323	0.135898	0.272491	0	0.350319	0.00174835	0.310957	0.0772372	0.085987	0.0517249	0.0195299	0.0516012	0.936977	0.37434	0.864495	0.753056	0.140947	0.688946	0.00094112	0.200573	0.25544	0.495765	0.127515	0.129291
Clostridium_XlVa	0.0309841	0.0400118	0.284177	0.350319	0	0.0192222	0.657684	0.351608	0.512222	0.413006	0.0236178	0.0377295	0.672969	0.042219	0.0529525	0.127699	0.441932	0.208987	0.26767	0.835873	0.463934	0.0606005	0.0197945	0.0390573
Clostridium_XlVb	0.00689379	0.396279	0.409408	0.00174835	0.0192222	0	0.18931	0.944755	0.305589	0.636276	0.000598965	0.0761443	0.243266	0.0991728	0.866389	0.995634	0.417753	0.0359038	0.00438834	0.884428	0.123646	0.245668	0.00543259	0.0419189
Coprococcus	0.601108	0.25401	0.412142	0.310957	0.657684	0.18931	0	0.0200818	0.00722108	0.0672068	0.770008	0.0998834	0.541764	0.590676	0.751738	0.60472	0.617847	0.555826	0.0877944	0.0251637	0.3934	0.0668869	0.563725	0.663058
Dorea	0.0236521	0.0877862	0.0523738	0.0772372	0.351608	0.944755	0.0200818	0	0.360315	0.316594	0.966354	0.0314788	0.00115679	0.318808	0.908682	0.686007	0.540984	0.242693	0.299811	0.001268	0.215307	0.40137	0.198878	0.665693
Escherichia	0.0785577	0.0248743	0.274002	0.085987	0.512222	0.305589	0.00722108	0.360315	0	0.131441	0.185871	0.209727	0.5886	0.244315	0.0995888	0.57359	0.895519	0.263417	0.0184305	0.416178	0.0409322	0.404563	0.317426	0.279161
Faecalibacterium	0.38588	0.176207	0.801822	0.0517249	0.413006	0.636276	0.0672068	0.316594	0.131441	0	0.890974	0.00635258	0.208987	0.946853	0.405642	0.911322	0.596937	0.798346	0.00129435	0.269089	0.367857	0.130564	0.166937	0.834709
Flavonifractor	0.00742169	0.0796417	0.12754	0.0195299	0.0236178	0.000598965	0.770008	0.966354	0.185871	0.890974	0	0.927901	0.623884	0.0839022	0.153881	0.359016	0.108916	0.0614528	0.0569918	0.673366	0.13837	0.441419	0.0100243	0.0052445
Fusicatenibacter	0.140151	0.00373643	0.409555	0.0516012	0.0377295	0.0761443	0.0998834	0.0314788	0.209727	0.00635258	0.927901	0	0.212548	0.449292	0.548795	0.0831997	0.922922	0.175396	0.002789	0.565759	0.109355	0.790139	0.108459	0.103001
Intestinibacter	0.0173969	0.451117	0.218036	0.936977	0.672969	0.243266	0.541764	0.00115679	0.5886	0.208987	0.623884	0.212548	0	0.0365334	0.480869	0.728767	0.050926	0.0801787	0.684849	0.00999563	0.00326489	0.00241833	0.0130584	0.0983665
Lactobacillus	3.8914e-05	0.931572	0.0204898	0.37434	0.042219	0.0991728	0.590676	0.318808	0.244315	0.946853	0.0839022	0.449292	0.0365334	0	0.348792	0.14885	0.449419	0.002783	0.214167	0.658179	0.016041	0.376567	4.93355e-05	0.00412574
Megamonas	0.313209	0.00398387	0.66969	0.864495	0.0529525	0.866389	0.751738	0.908682	0.0995888	0.405642	0.153881	0.548795	0.480869	0.348792	0	0.677786	0.662666	0.212412	0.986656	0.46667	0.511419	0.833227	0.446919	0.108558
Megasphaera	0.199724	0.209563	0.152997	0.753056	0.127699	0.995634	0.60472	0.686007	0.57359	0.911322	0.359016	0.0831997	0.728767	0.14885	0.677786	0	0.574115	0.306514	0.530754	0.891715	0.423504	0.0295061	0.440938	0.735168
Paraprevotella	0.590036	0.622334	0.792743	0.140947	0.441932	0.417753	0.617847	0.540984	0.895519	0.596937	0.108916	0.922922	0.050926	0.449419	0.662666	0.574115	0	0.612591	0.091358	0.244504	0.212899	0.252822	0.477679	0.169295
Romboutsia	0.001764	0.894258	0.735368	0.688946	0.208987	0.0359038	0.555826	0.242693	0.263417	0.798346	0.0614528	0.175396	0.0801787	0.002783	0.212412	0.306514	0.612591	0	0.779219	0.834126	0.0384547	0.249544	5.02586e-05	0.00197922
Roseburia	0.0205363	0.0483814	0.772356	0.00094112	0.26767	0.00438834	0.0877944	0.299811	0.0184305	0.00129435	0.0569918	0.002789	0.684849	0.214167	0.986656	0.530754	0.091358	0.779219	0	0.609559	0.0831608	0.950398	0.0448488	0.163272
Ruminococcus2	0.602845	0.988085	0.723185	0.200573	0.835873	0.884428	0.0251637	0.001268	0.416178	0.269089	0.673366	0.565759	0.00999563	0.658179	0.46667	0.891715	0.244504	0.834126	0.609559	0	0.186055	0.0126711	0.559651	0.583114
Streptococcus	0.000640886	0.571015	0.0276105	0.25544	0.463934	0.123646	0.3934	0.215307	0.0409322	0.367857	0.13837	0.109355	0.00326489	0.016041	0.511419	0.423504	0.212899	0.0384547	0.0831608	0.186055	0	0.172856	0.0383621	0.0214982
Terrisporobacter	0.182895	0.640443	0.813586	0.495765	0.0606005	0.245668	0.0668869	0.40137	0.404563	0.130564	0.441419	0.790139	0.00241833	0.376567	0.833227	0.0295061	0.252822	0.249544	0.950398	0.0126711	0.172856	0	0.552815	0.521662
Turicibacter	0.000628192	0.344735	0.316689	0.127515	0.0197945	0.00543259	0.563725	0.198878	0.317426	0.166937	0.0100243	0.108459	0.0130584	4.93355e-05	0.446919	0.440938	0.477679	5.02586e-05	0.0448488	0.559651	0.0383621	0.552815	0	3.2016e-06
Weissella	0.00298249	0.231628	0.298256	0.129291	0.0390573	0.0419189	0.663058	0.665693	0.279161	0.834709	0.0052445	0.103001	0.0983665	0.00412574	0.108558	0.735168	0.169295	0.00197922	0.163272	0.583114	0.0214982	0.521662	3.2016e-06	0
Withdrawal group
Spearman.r
	Actinomyces	Anaerostipes	Blautia	Butyricicoccus	Clostridium_XlVa	Clostridium_XlVb	Coprococcus	Dorea	Escherichia	Faecalibacterium	Flavonifractor	Fusicatenibacter	Intestinibacter	Lactobacillus	Megamonas	Megasphaera	Paraprevotella	Romboutsia	Roseburia	Ruminococcus2	Streptococcus	Terrisporobacter	Turicibacter	Weissella
Actinomyces	1	0.254751	0.474795	-0.126247	-0.417985	-0.399077	-0.202597	0.541951	0.214448	-0.187548	-0.465563	0.147292	0.411401	0.422708	0.0298001	-0.384922	-0.126989	0.317721	-0.412906	0.210309	0.66877	0.464724	0.519565	0.528288
Anaerostipes	0.254751	1	0.457121	-0.0782658	-0.323701	-0.29181	0.0395947	0.489022	-0.103772	0.224808	-0.247193	0.448865	0.147682	0.448229	-0.245156	-0.409568	-0.175451	-0.259523	-0.198161	-0.0262713	-0.139151	-0.0439189	0.0238319	0.375132
Blautia	0.474795	0.457121	1	-0.062113	-0.194184	-0.449989	0.0624765	0.450469	0.0662289	0.399625	-0.44532	0.41182	0.363227	0.332661	-0.448459	-0.233095	0.0245974	-0.0170732	-0.314447	0.359662	0.0680144	0.232126	0.298499	0.571657
Butyricicoccus	-0.126247	-0.0782658	-0.062113	1	-0.102646	0.342653	0.495215	-0.0628636	-0.212047	0.335147	0.248239	0.109964	0.0833177	0.0502932	0.298025	0.201442	0.0604259	-0.00525427	0.256146	-0.180897	0.0743139	0.173236	0.134922	-0.0521331
Clostridium_XlVa	-0.417985	-0.323701	-0.194184	-0.102646	1	0.266667	0.0399625	-0.386492	0.0412758	-0.127955	0.312856	-0.269231	-0.353471	-0.487077	-0.129421	0.525752	0.396147	-0.157786	0.251407	0.156848	-0.175524	-0.166823	-0.29606	-0.364863
Clostridium_XlVb	-0.399077	-0.29181	-0.449989	0.342653	0.266667	1	-0.0159737	-0.412122	0.0701904	-0.0743247	0.257459	-0.144327	-0.383933	-0.396824	0.366009	0.233861	-0.0932564	0.0443505	0.297205	-0.228142	-0.114452	-0.215968	-0.175523	-0.485204
Coprococcus	-0.202597	0.0395947	0.0624765	0.495215	0.0399625	-0.0159737	1	-0.122326	-0.518949	0.521388	0.114587	0.230394	0.191745	0.16755	0.0901057	-0.054217	0.186854	-0.172045	0.439775	-0.188555	-0.00422159	0.0874461	-0.109006	0.0679869
Dorea	0.541951	0.489022	0.450469	-0.0628636	-0.386492	-0.412122	-0.122326	1	0.188555	-0.0701689	-0.396633	0.397749	0.319512	0.442422	-0.0946203	-0.247222	-0.0621407	-0.0636023	-0.433583	0.228893	0.185093	0.146932	0.0309568	0.319255
Escherichia	0.214448	-0.103772	0.0662289	-0.212047	0.0412758	0.0701904	-0.518949	0.188555	1	-0.389118	0.0669454	-0.153846	-0.00825516	-0.0984099	0.141648	0.0591805	-0.238206	0.109006	-0.507505	0.181614	0.034617	-0.0878214	0.0208255	0.0402256
Faecalibacterium	-0.187548	0.224808	0.399625	0.335147	-0.127955	-0.0743247	0.521388	-0.0701689	-0.389118	1	-0.167934	0.285929	0.0748593	0.0912801	-0.241348	-0.144324	0.155783	-0.222702	0.199812	0.0870544	-0.258173	-0.0607994	-0.0729831	0.119544
Flavonifractor	-0.465563	-0.247193	-0.44532	0.248239	0.312856	0.257459	0.114587	-0.396633	0.0669454	-0.167934	1	-0.275579	-0.275294	-0.159003	0.317781	0.376684	-0.0154198	-0.21491	0.262647	-0.183434	-0.143407	-0.139147	-0.324837	-0.409917
Fusicatenibacter	0.147292	0.448865	0.41182	0.109964	-0.269231	-0.144327	0.230394	0.397749	-0.153846	0.285929	-0.275579	1	0.287242	0.407055	-0.14842	-0.279676	0.00431533	-0.265478	-0.019137	-0.00356473	0.0448426	0.120848	-0.150469	0.369962
Intestinibacter	0.411401	0.147682	0.363227	0.0833177	-0.353471	-0.383933	0.191745	0.319512	-0.00825516	0.0748593	-0.275294	0.287242	1	0.377597	0.0536119	-0.277385	0.0368961	0.156848	-0.00938086	0.0103189	0.241193	0.515106	0.416135	0.353815
Lactobacillus	0.422708	0.448229	0.332661	0.0502932	-0.487077	-0.396824	0.16755	0.442422	-0.0984099	0.0912801	-0.159003	0.407055	0.377597	1	0.0795751	-0.343359	-0.255264	0.060697	-0.206295	-0.101506	0.181443	0.271827	0.253014	0.447743
Megamonas	0.0298001	-0.245156	-0.448459	0.298025	-0.129421	0.366009	0.0901057	-0.0946203	0.141648	-0.241348	0.317781	-0.14842	0.0536119	0.0795751	1	0.0662273	-0.0954039	0.32882	0.183409	-0.488527	0.341063	0.0274695	0.145975	-0.299931
Megasphaera	-0.384922	-0.409568	-0.233095	0.201442	0.525752	0.233861	-0.054217	-0.247222	0.0591805	-0.144324	0.376684	-0.279676	-0.277385	-0.343359	0.0662273	1	0.22306	-0.154824	0.170669	-0.018136	-0.146622	-0.195332	-0.109198	-0.451676
Paraprevotella	-0.126989	-0.175451	0.0245974	0.0604259	0.396147	-0.0932564	0.186854	-0.0621407	-0.238206	0.155783	-0.0154198	0.00431533	0.0368961	-0.255264	-0.0954039	0.22306	1	-0.175202	0.133775	0.27316	-0.134213	-0.0306446	-0.0366803	-0.142692
Romboutsia	0.317721	-0.259523	-0.0170732	-0.00525427	-0.157786	0.0443505	-0.172045	-0.0636023	0.109006	-0.222702	-0.21491	-0.265478	0.156848	0.060697	0.32882	-0.154824	-0.175202	1	0.120263	-0.117261	0.576012	0.478701	0.724203	0.0215292
Roseburia	-0.412906	-0.198161	-0.314447	0.256146	0.251407	0.297205	0.439775	-0.433583	-0.507505	0.199812	0.262647	-0.019137	-0.00938086	-0.206295	0.183409	0.170669	0.133775	0.120263	1	-0.374484	0.00731742	0.0165134	-0.0369606	-0.344467
Ruminococcus2	0.210309	-0.0262713	0.359662	-0.180897	0.156848	-0.228142	-0.188555	0.228893	0.181614	0.0870544	-0.183434	-0.00356473	0.0103189	-0.101506	-0.488527	-0.018136	0.27316	-0.117261	-0.374484	1	-0.0156668	0.0801276	-0.0221388	0.171384
Streptococcus	0.66877	-0.139151	0.0680144	0.0743139	-0.175524	-0.114452	-0.00422159	0.185093	0.034617	-0.258173	-0.143407	0.0448426	0.241193	0.181443	0.341063	-0.146622	-0.134213	0.576012	0.00731742	-0.0156668	1	0.637673	0.50265	0.336551
Terrisporobacter	0.464724	-0.0439189	0.232126	0.173236	-0.166823	-0.215968	0.0874461	0.146932	-0.0878214	-0.0607994	-0.139147	0.120848	0.515106	0.271827	0.0274695	-0.195332	-0.0306446	0.478701	0.0165134	0.0801276	0.637673	1	0.555076	0.303449
Turicibacter	0.519565	0.0238319	0.298499	0.134922	-0.29606	-0.175523	-0.109006	0.0309568	0.0208255	-0.0729831	-0.324837	-0.150469	0.416135	0.253014	0.145975	-0.109198	-0.0366803	0.724203	-0.0369606	-0.0221388	0.50265	0.555076	1	0.249852
Weissella	0.528288	0.375132	0.571657	-0.0521331	-0.364863	-0.485204	0.0679869	0.319255	0.0402256	0.119544	-0.409917	0.369962	0.353815	0.447743	-0.299931	-0.451676	-0.142692	0.0215292	-0.344467	0.171384	0.336551	0.303449	0.249852	1
p.value
	Actinomyces	Anaerostipes	Blautia	Butyricicoccus	Clostridium_XlVa	Clostridium_XlVb	Coprococcus	Dorea	Escherichia	Faecalibacterium	Flavonifractor	Fusicatenibacter	Intestinibacter	Lactobacillus	Megamonas	Megasphaera	Paraprevotella	Romboutsia	Roseburia	Ruminococcus2	Streptococcus	Terrisporobacter	Turicibacter	Weissella
Actinomyces	0	0.112649	0.00196404	0.437602	0.00727817	0.010744	0.209932	0.000303922	0.183914	0.246513	0.00246737	0.36442	0.00835586	0.0065809	0.855162	0.0141832	0.434891	0.0457354	0.00809815	0.192725	2.39533e-06	0.00251831	0.000590986	0.000458576
Anaerostipes	0.112649	0	0.00302335	0.631201	0.0415932	0.067694	0.808336	0.00136453	0.52398	0.163122	0.124101	0.00367025	0.363134	0.00372472	0.127331	0.00867924	0.278857	0.105842	0.220297	0.872162	0.391811	0.787861	0.883947	0.0170726
Blautia	0.00196404	0.00302335	0	0.70339	0.229033	0.00357562	0.700868	0.00385058	0.683794	0.0111201	0.00398306	0.00873794	0.0218035	0.0359612	0.00370493	0.147757	0.880246	0.916782	0.0486122	0.0232068	0.676675	0.149496	0.0617333	0.000116619
Butyricicoccus	0.437602	0.631201	0.70339	0	0.528517	0.0304329	0.00115877	0.699972	0.188989	0.0345143	0.122466	0.499374	0.609261	0.757937	0.0617895	0.212596	0.711094	0.974331	0.110627	0.263969	0.648585	0.285068	0.4065	0.749362
Clostridium_XlVa	0.00727817	0.0415932	0.229033	0.528517	0	0.0962437	0.806144	0.0142894	0.799888	0.429996	0.0493466	0.0930846	0.0258245	0.00143551	0.426072	0.000494022	0.0113906	0.329613	0.117525	0.332525	0.278654	0.303547	0.0639696	0.0206203
Clostridium_XlVb	0.010744	0.067694	0.00357562	0.0304329	0.0962437	0	0.922068	0.00823156	0.666921	0.648536	0.108747	0.374258	0.0144549	0.0112382	0.0201962	0.146392	0.567083	0.785825	0.0625445	0.156806	0.481917	0.180752	0.278657	0.00150694
Coprococcus	0.209932	0.808336	0.700868	0.00115877	0.806144	0.922068	0	0.450695	0.000714086	0.000668349	0.481398	0.152281	0.235021	0.301414	0.580308	0.739686	0.248297	0.28733	0.004873	0.243013	0.979375	0.591579	0.501794	0.676799
Dorea	0.000303922	0.00136453	0.00385058	0.699972	0.0142894	0.00823156	0.450695	0	0.243013	0.666033	0.0112812	0.0115321	0.0449548	0.00425582	0.561402	0.124056	0.703264	0.69573	0.00556738	0.155026	0.252862	0.365606	0.849349	0.0446421
Escherichia	0.183914	0.52398	0.683794	0.188989	0.799888	0.666921	0.000714086	0.243013	0	0.0136003	0.681487	0.341953	0.959946	0.545756	0.383283	0.716799	0.138826	0.501794	0.000968302	0.261042	0.832062	0.589983	0.898479	0.805341
Faecalibacterium	0.246513	0.163122	0.0111201	0.0345143	0.429996	0.648536	0.000668349	0.666033	0.0136003	0	0.300292	0.0739613	0.645124	0.575363	0.133539	0.374269	0.337108	0.166736	0.215618	0.592053	0.107735	0.709386	0.653456	0.462506
Flavonifractor	0.00246737	0.124101	0.00398306	0.122466	0.0493466	0.108747	0.481398	0.0112812	0.681487	0.300292	0	0.085223	0.0855598	0.327093	0.0456927	0.0165839	0.924763	0.182948	0.10156	0.257215	0.377345	0.391824	0.0408412	0.00861687
Fusicatenibacter	0.36442	0.00367025	0.00873794	0.499374	0.0930846	0.374258	0.152281	0.0115321	0.341953	0.0739613	0.085223	0	0.0726004	0.00914	0.360715	0.0804983	0.978917	0.0978696	0.90671	0.98296	0.783505	0.457601	0.352754	0.0187884
Intestinibacter	0.00835586	0.363134	0.0218035	0.609261	0.0258245	0.0144549	0.235021	0.0449548	0.959946	0.645124	0.0855598	0.0726004	0	0.0163019	0.742491	0.0831147	0.821179	0.332525	0.954427	0.949829	0.133795	0.000671067	0.00800785	0.025106
Lactobacillus	0.0065809	0.00372472	0.0359612	0.757937	0.00143551	0.0112382	0.301414	0.00425582	0.545756	0.575363	0.327093	0.00914	0.0163019	0	0.625484	0.0300709	0.111903	0.709854	0.201553	0.533131	0.262506	0.0897367	0.115208	0.00376682
Megamonas	0.855162	0.127331	0.00370493	0.0617895	0.426072	0.0201962	0.580308	0.561402	0.383283	0.133539	0.0456927	0.360715	0.742491	0.625484	0	0.684726	0.55815	0.0382939	0.257281	0.00138231	0.0312627	0.866383	0.368771	0.0600633
Megasphaera	0.0141832	0.00867924	0.147757	0.212596	0.000494022	0.146392	0.739686	0.124056	0.716799	0.374269	0.0165839	0.0804983	0.0831147	0.0300709	0.684726	0	0.166504	0.340129	0.292374	0.911558	0.366629	0.227088	0.502388	0.00343756
Paraprevotella	0.434891	0.278857	0.880246	0.711094	0.0113906	0.567083	0.248297	0.703264	0.138826	0.337108	0.924763	0.978917	0.821179	0.111903	0.55815	0.166504	0	0.27955	0.410537	0.0881125	0.408993	0.851103	0.822208	0.379752
Romboutsia	0.0457354	0.105842	0.916782	0.974331	0.329613	0.785825	0.28733	0.69573	0.501794	0.166736	0.182948	0.0978696	0.332525	0.709854	0.0382939	0.340129	0.27955	0	0.458419	0.469782	0.000100552	0.00177988	5.26935e-07	0.895095
Roseburia	0.00809815	0.220297	0.0486122	0.110627	0.117525	0.0625445	0.004873	0.00556738	0.000968302	0.215618	0.10156	0.90671	0.954427	0.201553	0.257281	0.292374	0.410537	0.458419	0	0.0178321	0.964257	0.919443	0.820489	0.0295089
Ruminococcus2	0.192725	0.872162	0.0232068	0.263969	0.332525	0.156806	0.243013	0.155026	0.261042	0.592053	0.257215	0.98296	0.949829	0.533131	0.00138231	0.911558	0.0881125	0.469782	0.0178321	0	0.923561	0.623078	0.892085	0.290328
Streptococcus	2.39533e-06	0.391811	0.676675	0.648585	0.278654	0.481917	0.979375	0.252862	0.832062	0.107735	0.377345	0.783505	0.133795	0.262506	0.0312627	0.366629	0.408993	0.000100552	0.964257	0.923561	0	9.61967e-06	0.000948406	0.0337187
Terrisporobacter	0.00251831	0.787861	0.149496	0.285068	0.303547	0.180752	0.591579	0.365606	0.589983	0.709386	0.391824	0.457601	0.000671067	0.0897367	0.866383	0.227088	0.851103	0.00177988	0.919443	0.623078	9.61967e-06	0	0.000201275	0.0569786
Turicibacter	0.000590986	0.883947	0.0617333	0.4065	0.0639696	0.278657	0.501794	0.849349	0.898479	0.653456	0.0408412	0.352754	0.00800785	0.115208	0.368771	0.502388	0.822208	5.26935e-07	0.820489	0.892085	0.000948406	0.000201275	0	0.119977
Weissella	0.000458576	0.0170726	0.000116619	0.749362	0.0206203	0.00150694	0.676799	0.0446421	0.805341	0.462506	0.00861687	0.0187884	0.025106	0.00376682	0.0600633	0.00343756	0.379752	0.895095	0.0295089	0.290328	0.0337187	0.0569786	0.119977	0
Methadone group
Spearman.r
	Actinomyces	Anaerostipes	Blautia	Butyricicoccus	Clostridium_XlVa	Clostridium_XlVb	Coprococcus	Dorea	Escherichia	Faecalibacterium	Flavonifractor	Fusicatenibacter	Intestinibacter	Lactobacillus	Megamonas	Megasphaera	Paraprevotella	Romboutsia	Roseburia	Ruminococcus2	Streptococcus	Terrisporobacter	Turicibacter	Weissella
Actinomyces	1	0.399344	0.279856	0.127575	0.190463	0.225277	-0.150776	0.0714556	0.121061	-0.126676	0.266049	0.043573	0.185747	0.304337	-0.291905	-0.196522	-0.394863	0.044696	0.0417762	0.103317	0.374189	0.153672	0.118723	0.297795
Anaerostipes	0.399344	1	0.283648	0.496774	0.350389	0.48921	0.0175829	0.358113	0.0865406	0.13059	0.26686	0.371746	0.0803115	0.195551	-0.0325749	-0.193096	-0.159607	0.00422692	0.000222469	0.536374	0.191101	0.0507375	0.06147	0.00367846
Blautia	0.279856	0.283648	1	0.187542	0.0496107	0.284538	-0.134654	-0.0042288	0.184427	0.389989	0.497886	0.532369	0.223582	-0.119021	-0.0435125	-0.289978	-0.135139	-0.34594	0.297887	0.0918799	-0.105673	0.303297	-0.0126949	0.316117
Butyricicoccus	0.127575	0.496774	0.187542	1	0.467853	0.393103	0.0937013	0.311818	-0.0798665	0.466963	0.0126864	0.41624	0.279644	0.107898	-0.207576	-0.0886415	0.113682	0.188432	0.145273	0.284983	-0.00111235	0.446264	0.146325	0.0250595
Clostridium_XlVa	0.190463	0.350389	0.0496107	0.467853	1	0.503003	0.125306	0.206321	-0.154171	0.135929	0.356777	0.105228	0.576418	0.199555	-0.209954	-0.387083	0.276677	0.192881	-0.0562848	0.054505	-0.0976641	0.216705	0.0505568	-0.223926
Clostridium_XlVb	0.225277	0.48921	0.284538	0.393103	0.503003	1	-0.00467394	0.0255954	-0.351279	-0.0954394	0.272201	0.329032	0.27564	0.0611791	-0.0235395	-0.389755	-0.239787	0.0202447	0.164405	0.226696	-0.170189	0.193704	0.0679288	0.100008
Coprococcus	-0.150776	0.0175829	-0.134654	0.0937013	0.125306	-0.00467394	1	0.0572256	-0.242377	0.414645	-0.0327321	0.104385	-0.10661	-0.174271	0.236214	-0.298797	0.0222193	-0.0362787	0.481416	0.211663	-0.244158	-0.235301	-0.0842246	-0.124893
Dorea	0.0714556	0.358113	-0.0042288	0.311818	0.206321	0.0255954	0.0572256	1	0.434676	-0.109726	0.128034	0.174716	-0.0963721	0.286446	0.05495	0.0652852	0.0866177	-0.112397	0.0287113	0.565101	-0.104385	-0.192437	-0.107175	0.0128803
Escherichia	0.121061	0.0865406	0.184427	-0.0798665	-0.154171	-0.351279	-0.242377	0.434676	1	-0.0433815	0.322057	0.00778643	-0.166185	0.179088	0.0768007	0.0449889	0.0459246	-0.225362	-0.0634038	0.297887	0.280534	-0.161683	-0.133853	0.0128746
Faecalibacterium	-0.126676	0.13059	0.389989	0.466963	0.135929	-0.0954394	0.414645	-0.109726	-0.0433815	1	0.0545293	0.393993	0.192881	-0.247608	-0.0278195	-0.234076	0.156972	0.197775	0.275195	0.0629588	-0.138154	0.279394	0.204454	-0.085754
Flavonifractor	0.266049	0.26686	0.497886	0.0126864	0.356777	0.272201	-0.0327321	0.128034	0.322057	0.0545293	1	0.195638	0.342533	0.0669931	-0.0230743	-0.382799	0.0418024	-0.225017	0.206766	0.112842	0.139996	0.173035	-0.0421123	0.0276007
Fusicatenibacter	0.043573	0.371746	0.532369	0.41624	0.105228	0.329032	0.104385	0.174716	0.00778643	0.393993	0.195638	1	0.290323	0.13059	0.140048	-0.251448	-0.0312438	-0.0820912	0.471413	0.0665184	-0.0393771	0.21445	-0.0403118	0.326233
Intestinibacter	0.185747	0.0803115	0.223582	0.279644	0.576418	0.27564	-0.10661	-0.0963721	-0.166185	0.192881	0.342533	0.290323	1	0.442492	-0.456762	-0.357684	0.0839441	0.302336	0.0571746	-0.4198	0.0972191	0.592839	0.252339	0.0551769
Lactobacillus	0.304337	0.195551	-0.119021	0.107898	0.199555	0.0611791	-0.174271	0.286446	0.179088	-0.247608	0.0669931	0.13059	0.442492	1	-0.184274	0.0663698	-0.280817	0.431368	-0.131924	-0.337041	0.515017	0.38132	0.314922	0.202085
Megamonas	-0.291905	-0.0325749	-0.0435125	-0.207576	-0.209954	-0.0235395	0.236214	0.05495	0.0768007	-0.0278195	-0.0230743	0.140048	-0.456762	-0.184274	1	-0.115448	0.00482791	-0.10248	0.205198	0.195212	-0.108187	-0.288009	-0.142347	-0.0616754
Megasphaera	-0.196522	-0.193096	-0.289978	-0.0886415	-0.387083	-0.389755	-0.298797	0.0652852	0.0449889	-0.234076	-0.382799	-0.251448	-0.357684	0.0663698	-0.115448	1	0.0337281	0.181069	-0.474388	-0.149221	0.154566	-0.0148996	0.153289	0.153747
Paraprevotella	-0.394863	-0.159607	-0.135139	0.113682	0.276677	-0.239787	0.0222193	0.0866177	0.0459246	0.156972	0.0418024	-0.0312438	0.0839441	-0.280817	0.00482791	0.0337281	1	-0.0711454	-0.0982485	0.00451717	-0.356857	-0.0343403	-0.0414535	-0.209093
Romboutsia	0.044696	0.00422692	-0.34594	0.188432	0.192881	0.0202447	-0.0362787	-0.112397	-0.225362	0.197775	-0.225017	-0.0820912	0.302336	0.431368	-0.10248	0.181069	-0.0711454	1	-0.325473	-0.296552	0.30634	0.49858	0.733853	-0.0420724
Roseburia	0.0417762	0.000222469	0.297887	0.145273	-0.0562848	0.164405	0.481416	0.0287113	-0.0634038	0.275195	0.206766	0.471413	0.0571746	-0.131924	0.205198	-0.474388	-0.0982485	-0.325473	1	0.107008	-0.214683	-0.0818564	-0.168374	0.136563
Ruminococcus2	0.103317	0.536374	0.0918799	0.284983	0.054505	0.226696	0.211663	0.565101	0.297887	0.0629588	0.112842	0.0665184	-0.4198	-0.337041	0.195212	-0.149221	0.00451717	-0.296552	0.107008	1	-0.254727	-0.425969	-0.197996	-0.208293
Streptococcus	0.374189	0.191101	-0.105673	-0.00111235	-0.0976641	-0.170189	-0.244158	-0.104385	0.280534	-0.138154	0.139996	-0.0393771	0.0972191	0.515017	-0.108187	0.154566	-0.356857	0.30634	-0.214683	-0.254727	1	0.255491	0.24588	0.033336
Terrisporobacter	0.153672	0.0507375	0.303297	0.446264	0.216705	0.193704	-0.235301	-0.192437	-0.161683	0.279394	0.173035	0.21445	0.592839	0.38132	-0.288009	-0.0148996	-0.0343403	0.49858	-0.0818564	-0.425969	0.255491	1	0.59666	0.285002
Turicibacter	0.118723	0.06147	-0.0126949	0.146325	0.0505568	0.0679288	-0.0842246	-0.107175	-0.133853	0.204454	-0.0421123	-0.0403118	0.252339	0.314922	-0.142347	0.153289	-0.0414535	0.733853	-0.168374	-0.197996	0.24588	0.59666	1	0.183552
Weissella	0.297795	0.00367846	0.316117	0.0250595	-0.223926	0.100008	-0.124893	0.0128803	0.0128746	-0.085754	0.0276007	0.326233	0.0551769	0.202085	-0.0616754	0.153747	-0.209093	-0.0420724	0.136563	-0.208293	0.033336	0.285002	0.183552	1
p.value
	Actinomyces	Anaerostipes	Blautia	Butyricicoccus	Clostridium_XlVa	Clostridium_XlVb	Coprococcus	Dorea	Escherichia	Faecalibacterium	Flavonifractor	Fusicatenibacter	Intestinibacter	Lactobacillus	Megamonas	Megasphaera	Paraprevotella	Romboutsia	Roseburia	Ruminococcus2	Streptococcus	Terrisporobacter	Turicibacter	Weissella
Actinomyces	0	0.0287986	0.134182	0.5017	0.313382	0.231336	0.426436	0.707491	0.523959	0.504742	0.155303	0.819159	0.325738	0.102018	0.117535	0.297945	0.0308134	0.814578	0.826502	0.58692	0.0416391	0.417501	0.532066	0.109979
Anaerostipes	0.0287986	0	0.128674	0.00576524	0.0583086	0.00665033	0.926523	0.0520026	0.648177	0.489961	0.154	0.0438657	0.672086	0.29903	0.864315	0.306614	0.399522	0.983134	1	0.00259572	0.310332	0.790036	0.746935	0.984608
Blautia	0.134182	0.128674	0	0.319565	0.794219	0.12744	0.478056	0.982306	0.327784	0.0339537	0.00511402	0.00282529	0.233957	0.529499	0.819406	0.120089	0.476459	0.0617471	0.109972	0.627956	0.576972	0.103254	0.946915	0.0887875
Butyricicoccus	0.5017	0.00576524	0.319565	0	0.00980211	0.0324607	0.622365	0.0934552	0.673807	0.0099571	0.946951	0.0229703	0.134338	0.568928	0.271039	0.64136	0.54974	0.31724	0.442067	0.126827	0.996252	0.0134392	0.44037	0.895424
Clostridium_XlVa	0.313382	0.0583086	0.794219	0.00980211	0	0.00511415	0.509399	0.274012	0.414343	0.472242	0.0529477	0.578587	0.00105176	0.289087	0.265464	0.0345819	0.138847	0.305779	0.767137	0.774334	0.606349	0.250045	0.790767	0.234221
Clostridium_XlVb	0.231336	0.00665033	0.12744	0.0324607	0.00511415	0	0.980444	0.8932	0.0576396	0.614622	0.145614	0.0763006	0.140185	0.747447	0.901735	0.0332476	0.201859	0.915817	0.383716	0.227374	0.367011	0.305063	0.721343	0.599018
Coprococcus	0.426436	0.926523	0.478056	0.622365	0.509399	0.980444	0	0.763899	0.196881	0.0227115	0.863666	0.583042	0.574989	0.35703	0.208864	0.108731	0.907222	0.849054	0.00707203	0.261504	0.19351	0.21068	0.658125	0.510806
Dorea	0.707491	0.0520026	0.982306	0.0934552	0.274012	0.8932	0.763899	0	0.0163787	0.563801	0.500149	0.355784	0.612432	0.124877	0.773038	0.731784	0.649021	0.55429	0.880286	0.00113891	0.583042	0.3083	0.572955	0.946141
Escherichia	0.523959	0.648177	0.327784	0.673807	0.414343	0.0576396	0.196881	0.0163787	0	0.819714	0.0826336	0.968149	0.378529	0.342177	0.686671	0.813384	0.809572	0.23018	0.738548	0.109972	0.133064	0.393336	0.480702	0.946165
Faecalibacterium	0.504742	0.489961	0.0339537	0.0099571	0.472242	0.614622	0.0227115	0.563801	0.819714	0	0.774732	0.0320441	0.305779	0.186449	0.883979	0.213134	0.40745	0.29348	0.140846	0.740325	0.46496	0.134852	0.278472	0.652301
Flavonifractor	0.155303	0.154	0.00511402	0.946951	0.0529477	0.145614	0.863666	0.500149	0.0826336	0.774732	0	0.300167	0.063895	0.725033	0.903668	0.0368106	0.826394	0.23189	0.272955	0.552712	0.460605	0.360503	0.825127	0.884885
Fusicatenibacter	0.819159	0.0438657	0.00282529	0.0229703	0.578587	0.0763006	0.583042	0.355784	0.968149	0.0320441	0.300167	0	0.119633	0.489961	0.460434	0.180126	0.869812	0.665221	0.00920246	0.726146	0.836202	0.255127	0.832497	0.0785056
Intestinibacter	0.325738	0.672086	0.233957	0.134338	0.00105176	0.140185	0.574989	0.612432	0.378529	0.305779	0.063895	0.119633	0	0.0151127	0.0111697	0.0523045	0.659196	0.104572	0.763546	0.0217391	0.608	0.000555929	0.178536	0.772126
Lactobacillus	0.102018	0.29903	0.529499	0.568928	0.289087	0.747447	0.35703	0.124877	0.342177	0.186449	0.725033	0.489961	0.0151127	0	0.329657	0.727495	0.132793	0.0181101	0.485499	0.0691047	0.00403522	0.0376061	0.0900669	0.2842
Megamonas	0.117535	0.864315	0.819406	0.271039	0.265464	0.901735	0.208864	0.773038	0.686671	0.883979	0.903668	0.460434	0.0111697	0.329657	0	0.543516	0.9798	0.589971	0.276689	0.301242	0.569316	0.12274	0.453032	0.746116
Megasphaera	0.297945	0.306614	0.120089	0.64136	0.0345819	0.0332476	0.108731	0.731784	0.813384	0.213134	0.0368106	0.180126	0.0523045	0.727495	0.543516	0	0.859558	0.338284	0.00808318	0.431278	0.414765	0.937713	0.418678	0.417272
Paraprevotella	0.0308134	0.399522	0.476459	0.54974	0.138847	0.201859	0.907222	0.649021	0.809572	0.40745	0.826394	0.869812	0.659196	0.132793	0.9798	0.859558	0	0.708705	0.605494	0.9811	0.0528912	0.857035	0.827822	0.267474
Romboutsia	0.814578	0.983134	0.0617471	0.31724	0.305779	0.915817	0.849054	0.55429	0.23018	0.29348	0.23189	0.665221	0.104572	0.0181101	0.589971	0.338284	0.708705	0	0.0796808	0.111633	0.0998867	0.00504285	3.93612e-06	0.825291
Roseburia	0.826502	1	0.109972	0.442067	0.767137	0.383716	0.00707203	0.880286	0.738548	0.140846	0.272955	0.00920246	0.763546	0.485499	0.276689	0.00808318	0.605494	0.0796808	0	0.57214	0.253475	0.667182	0.373782	0.471781
Ruminococcus2	0.58692	0.00259572	0.627956	0.126827	0.774334	0.227374	0.261504	0.00113891	0.109972	0.740325	0.552712	0.726146	0.0217391	0.0691047	0.301242	0.431278	0.9811	0.111633	0.57214	0	0.17379	0.0189228	0.294264	0.269351
Streptococcus	0.0416391	0.310332	0.576972	0.996252	0.606349	0.367011	0.19351	0.583042	0.133064	0.46496	0.460605	0.836202	0.608	0.00403522	0.569316	0.414765	0.0528912	0.0998867	0.253475	0.17379	0	0.172989	0.190288	0.861175
Terrisporobacter	0.417501	0.790036	0.103254	0.0134392	0.250045	0.305063	0.21068	0.3083	0.393336	0.134852	0.360503	0.255127	0.000555929	0.0376061	0.12274	0.937713	0.857035	0.00504285	0.667182	0.0189228	0.172989	0	0.000501056	0.126873
Turicibacter	0.532066	0.746935	0.946915	0.44037	0.790767	0.721343	0.658125	0.572955	0.480702	0.278472	0.825127	0.832497	0.178536	0.0900669	0.453032	0.418678	0.827822	3.93612e-06	0.373782	0.294264	0.190288	0.000501056	0	0.331588
Weissella	0.109979	0.984608	0.0887875	0.895424	0.234221	0.599018	0.510806	0.946141	0.946165	0.652301	0.884885	0.0785056	0.772126	0.2842	0.746116	0.417272	0.267474	0.825291	0.471781	0.269351	0.861175	0.126873	0.331588	0

## Sheet: Table S6
Table S6. The results of Spearman’s correlation analysis for demographic and heroin abuse characteristics
Demographic and heroin abuse characteristics
Spearman.r
	Age	Education level	Income	Martital status	Employment	Route of heroin use	Average dose	Age of onset	Heroin use duration
Age	1	0.0232088	-0.145089	0.259359	0.0822699	0.0109019	-0.0791094	0.693958	0.805997
Education level	0.0232088	1	0.0364534	0.0538382	0.0431266	-0.0159626	-0.0192881	-0.0387006	0.0315842
Income	-0.145089	0.0364534	1	0.120887	0.246222	-0.0235984	0.0338456	-0.0748008	-0.177858
Martital status	0.259359	0.0538382	0.120887	1	0.19184	-0.0148742	-0.126713	0.15639	0.161032
Employment	0.0822699	0.0431266	0.246222	0.19184	1	-0.227673	-0.00165766	0.103644	-0.00544361
Route of heroin use	0.0109019	-0.0159626	-0.0235984	-0.0148742	-0.227673	1	-0.209012	0.0694524	-0.0270188
Average dose	-0.0791094	-0.0192881	0.0338456	-0.126713	-0.00165766	-0.209012	1	-0.149422	0.0084574
Age of onset	0.693958	-0.0387006	-0.0748008	0.15639	0.103644	0.0694524	-0.149422	1	0.221052
Heroin use duration	0.805997	0.0315842	-0.177858	0.161032	-0.00544361	-0.0270188	0.0084574	0.221052	1
p.value
	Age	Education level	Income	Martital status	Employment	Route of heroin use	Average dose	Age of onset	Heroin use duration
Age	0	0.813318	0.137826	0.00725936	0.401806	0.911684	0.420192	1.62299e-16	1.9915e-25
Education level	0.813318	0	0.710649	0.583607	0.660694	0.870985	0.844417	0.693677	0.747904
Income	0.137826	0.710649	0	0.217058	0.0109514	0.810242	0.730524	0.446025	0.0681484
Martital status	0.00725936	0.583607	0.217058	0	0.048835	0.879714	0.195545	0.109397	0.0991379
Employment	0.401806	0.660694	0.0109514	0.048835	0	0.0189174	0.986545	0.290383	0.955835
Route of heroin use	0.911684	0.870985	0.810242	0.879714	0.0189174	0	0.0315389	0.479298	0.783372
Average dose	0.420192	0.844417	0.730524	0.195545	0.986545	0.0315389	0	0.126326	0.931432
Age of onset	1.62299e-16	0.693677	0.446025	0.109397	0.290383	0.479298	0.126326	0	0.0227783
Heroin use duration	1.9915e-25	0.747904	0.0681484	0.0991379	0.955835	0.783372	0.931432	0.0227783	0
HAMD score in addiction group
Spearman.r
	Age	Education level	Income	Martital status	Employment	Route of heroin use	Average dose	Age of onset	Heroin use duration	HAMD score
HAMD score	0.195301	-0.223565	0.213665	0.0656822	-0.092305	0.0938345	0.190713	0.0823605	0.239688	1
p.value
	Age	Education level	Income	Martital status	Employment	Route of heroin use	Average dose	Age of onset	Heroin use duration	HAMD score
HAMD score	0.253667	0.189954	0.210841	0.703503	0.592353	0.586207	0.265212	0.63298	0.159133	0
HAMD score and withdrawal duration in withdrawal group
Spearman.r
	Age	Education level	Income	Martital status	Employment	Route of heroin use	Average dose	Age of onset	Heroin use duration	HAMD score	Withdrawal duration
HAMD score	0.0314839	-0.171344	-0.150471	0.182137	-0.221665	-0.138003	0.131763	-0.165818	0.141861	1	-0.187012
Withdrawal duration	-0.127451	0.148176	-0.00189361	-0.128606	0.124972	-0.290969	-0.0922606	-0.169978	0.0264677	-0.187012	1
p.value
	Age	Education level	Income	Martital status	Employment	Route of heroin use	Average dose	Age of onset	Heroin use duration	HAMD score	Withdrawal duration
HAMD score	0.847072	0.290442	0.354043	0.260653	0.169241	0.395766	0.417676	0.306511	0.382562	0	0.24789
Withdrawal duration	0.433207	0.361516	0.990748	0.429015	0.44228	0.0685258	0.571248	0.294361	0.871214	0.24789	0
HAMD score and MTT duration in withdrawal group
Spearman.r
	Age	Education level	Income	Martital status	Employment	Route of heroin use	Average dose	Age of onset	Heroin use duration	HAMD score	MTT duration
HAMD score	-0.0396826	0.212938	0.131015	0.0777284	0.141445	0.281366	-0.444059	-0.228041	0.0469222	1	-0.46195
MTT duration	-0.00810752	-0.0794462	-0.143094	0.23197	0.187447	-0.343864	0.246758	0.23434	-0.226096	-0.46195	1
p.value
	Age	Education level	Income	Martital status	Employment	Route of heroin use	Average dose	Age of onset	Heroin use duration	HAMD score	MTT duration
HAMD score	0.835075	0.258574	0.490137	0.68308	0.455927	0.132005	0.0139618	0.22551	0.805513	0	0.0101728
MTT duration	0.966084	0.676448	0.450638	0.217399	0.32125	0.0628026	0.18866	0.212604	0.229599	0.0101728	0

## Sheet: Table S7
Table S7. The results of Spearman’s partial correlation analysis between the relative abundance of the featured genera and heroin abuse characteristics
Addiction group
Controlling variables	Heroin abuse characteristics	Genus	Spearman.r	p.value
Age, Education level, Income, Martital status, Employment, Spicy foods, Drink tea, Average dose, Age of onset, Heroin use duration, HAMD score.	Route of drug use	Actinomyces	0.0570141	0.786625
	Route of drug use	Anaerostipes	-0.238527	0.250867
	Route of drug use	Blautia	0.114269	0.586523
	Route of drug use	Butyricicoccus	0.100852	0.631461
	Route of drug use	Clostridium_XlVa	-0.293191	0.154915
	Route of drug use	Clostridium_XlVb	-0.250564	0.227022
	Route of drug use	Coprococcus	-0.298589	0.147107
	Route of drug use	Dorea	-0.21875	0.293468
	Route of drug use	Escherichia	0.145691	0.48713
	Route of drug use	Faecalibacterium	0.348637	0.0876355
	Route of drug use	Flavonifractor	-0.271785	0.188761
	Route of drug use	Fusicatenibacter	0.0239813	0.909409
	Route of drug use	Intestinibacter	-0.0530603	0.801121
	Route of drug use	Lactobacillus	0.0178046	0.932681
	Route of drug use	Megamonas	0.10808	0.607082
	Route of drug use	Megasphaera	-0.0926884	0.659455
	Route of drug use	Paraprevotella	-0.0166304	0.937112
	Route of drug use	Romboutsia	-0.0101774	0.961491
	Route of drug use	Roseburia	0.00782155	0.9704
	Route of drug use	Ruminococcus2	0.0144347	0.945402
	Route of drug use	Streptococcus	-0.0971982	0.643933
	Route of drug use	Terrisporobacter	0.0153675	0.94188
	Route of drug use	Turicibacter	0.0331779	0.874899
	Route of drug use	Weissella	0.125847	0.5489
Age, Education level, Income, Martital status, Employment, Spicy foods, Drink tea, Route of drug use, Age of onset, Heroin use duration, HAMD score.	Average dose	Actinomyces	-0.208098	0.31818
	Average dose	Anaerostipes	-0.00543891	0.979415
	Average dose	Blautia	0.0929295	0.658621
	Average dose	Butyricicoccus	-0.15073	0.472023
	Average dose	Clostridium_XlVa	-0.252484	0.223362
	Average dose	Clostridium_XlVb	-0.153908	0.462622
	Average dose	Coprococcus	-0.331728	0.105238
	Average dose	Dorea	-0.326767	0.110866
	Average dose	Escherichia	0.0454121	0.829341
	Average dose	Faecalibacterium	0.359461	0.0775941
	Average dose	Flavonifractor	-0.345017	0.091203
	Average dose	Fusicatenibacter	0.148839	0.477665
	Average dose	Intestinibacter	-0.0847627	0.687064
	Average dose	Lactobacillus	-0.0626123	0.766218
	Average dose	Megamonas	-0.119419	0.569651
	Average dose	Megasphaera	-0.144173	0.491728
	Average dose	Paraprevotella	-0.258262	0.212589
	Average dose	Romboutsia	-0.056807	0.787382
	Average dose	Roseburia	-0.20706	0.320655
	Average dose	Ruminococcus2	-0.315748	0.124158
	Average dose	Streptococcus	-0.121571	0.562665
	Average dose	Terrisporobacter	-0.185537	0.374575
	Average dose	Turicibacter	0.0843239	0.688605
	Average dose	Weissella	-0.0640391	0.76104
Age, Education level, Income, Martital status, Employment, Spicy foods, Drink tea, Route of drug use, Average dose, Heroin use duration, HAMD score.	Age of onset	Actinomyces	-0.24197	0.243887
	Age of onset	Anaerostipes	0.186947	0.370892
	Age of onset	Blautia	-0.142487	0.496859
	Age of onset	Butyricicoccus	0.0672533	0.749413
	Age of onset	Clostridium_XlVa	0.14636	0.485108
	Age of onset	Clostridium_XlVb	0.132062	0.529173
	Age of onset	Coprococcus	-0.398043	0.048767
	Age of onset	Dorea	-0.0333699	0.87418
	Age of onset	Escherichia	-0.0438856	0.834999
	Age of onset	Faecalibacterium	0.364083	0.0735827
	Age of onset	Flavonifractor	-0.0378899	0.857298
	Age of onset	Fusicatenibacter	0.223866	0.282038
	Age of onset	Intestinibacter	-0.0565	0.788506
	Age of onset	Lactobacillus	0.0231141	0.912673
	Age of onset	Megamonas	-0.214438	0.303322
	Age of onset	Megasphaera	-0.117999	0.57428
	Age of onset	Paraprevotella	-0.11459	0.585465
	Age of onset	Romboutsia	0.0142447	0.94612
	Age of onset	Roseburia	0.249464	0.229136
	Age of onset	Ruminococcus2	-0.180554	0.387764
	Age of onset	Streptococcus	-0.263235	0.203601
	Age of onset	Terrisporobacter	-0.301894	0.142467
	Age of onset	Turicibacter	-0.102188	0.626927
	Age of onset	Weissella	-0.361847	0.075503
Age, Education level, Income, Martital status, Employment, Spicy foods, Drink tea, Route of drug use, Average dose, Age of onset, HAMD score.	Heroin use duration	Actinomyces	-0.0276737	0.895531
	Heroin use duration	Anaerostipes	0.252467	0.223394
	Heroin use duration	Blautia	-0.126863	0.545651
	Heroin use duration	Butyricicoccus	-0.00299978	0.988646
	Heroin use duration	Clostridium_XlVa	0.12534	0.550521
	Heroin use duration	Clostridium_XlVb	-0.0224715	0.915092
	Heroin use duration	Coprococcus	-0.234611	0.258964
	Heroin use duration	Dorea	-0.106363	0.612839
	Heroin use duration	Escherichia	0.0893468	0.671045
	Heroin use duration	Faecalibacterium	0.325374	0.112486
	Heroin use duration	Flavonifractor	-0.0319942	0.879329
	Heroin use duration	Fusicatenibacter	0.0285115	0.892386
	Heroin use duration	Intestinibacter	0.0874067	0.677808
	Heroin use duration	Lactobacillus	0.220165	0.290277
	Heroin use duration	Megamonas	-0.0542943	0.79659
	Heroin use duration	Megasphaera	-0.266947	0.197064
	Heroin use duration	Paraprevotella	-0.0735228	0.726889
	Heroin use duration	Romboutsia	0.199234	0.339686
	Heroin use duration	Roseburia	0.0399127	0.849762
	Heroin use duration	Ruminococcus2	-0.299018	0.146498
	Heroin use duration	Streptococcus	-0.0583271	0.781826
	Heroin use duration	Terrisporobacter	0.118406	0.572952
	Heroin use duration	Turicibacter	0.0323909	0.877844
	Heroin use duration	Weissella	-0.110149	0.600176
Age, Education level, Income, Martital status, Employment, Spicy foods, Drink tea, Route of drug use, Average dose, Age of onset, Heroin use duration.	HAMD score	Actinomyces	0.641648	0.000545967
	HAMD score	Anaerostipes	-0.298049	0.147875
	HAMD score	Blautia	0.210973	0.311388
	HAMD score	Butyricicoccus	-0.342523	0.0937237
	HAMD score	Clostridium_XlVa	-0.329604	0.107621
	HAMD score	Clostridium_XlVb	-0.421755	0.0357361
	HAMD score	Coprococcus	-0.391988	0.0526277
	HAMD score	Dorea	0.348043	0.0882137
	HAMD score	Escherichia	0.236865	0.254283
	HAMD score	Faecalibacterium	-0.0904044	0.667369
	HAMD score	Flavonifractor	-0.418897	0.0371407
	HAMD score	Fusicatenibacter	-0.11928	0.570101
	HAMD score	Intestinibacter	0.0560373	0.7902
	HAMD score	Lactobacillus	0.20638	0.322282
	HAMD score	Megamonas	0.269234	0.193108
	HAMD score	Megasphaera	0.121845	0.561776
	HAMD score	Paraprevotella	0.170939	0.413941
	HAMD score	Romboutsia	0.0824578	0.695169
	HAMD score	Roseburia	-0.394585	0.0509435
	HAMD score	Ruminococcus2	0.113254	0.589875
	HAMD score	Streptococcus	0.0704358	0.737953
	HAMD score	Terrisporobacter	-0.277661	0.179004
	HAMD score	Turicibacter	0.275146	0.183135
	HAMD score	Weissella	0.136872	0.514141
Withdrawal group
Controlling variables	Heroin abuse characteristics	Genus	Spearman.r	p.value
Age, Education level, Income, Martital status, Employment, Spicy foods, Drink tea, Average dose, Age of onset, Heroin use duration, HAMD score, Withdrawal duration.	Route of drug use	Actinomyces	0.11509	0.559776
	Route of drug use	Anaerostipes	-0.260643	0.180375
	Route of drug use	Blautia	-0.21221	0.278311
	Route of drug use	Butyricicoccus	0.346194	0.0711314
	Route of drug use	Clostridium_XlVa	-0.00600812	0.975794
	Route of drug use	Clostridium_XlVb	0.0322757	0.870485
	Route of drug use	Coprococcus	-0.00912141	0.963257
	Route of drug use	Dorea	0.222535	0.255037
	Route of drug use	Escherichia	0.194233	0.32198
	Route of drug use	Faecalibacterium	-0.299603	0.121406
	Route of drug use	Flavonifractor	0.049402	0.802862
	Route of drug use	Fusicatenibacter	-0.337072	0.0794227
	Route of drug use	Intestinibacter	-0.0327133	0.868744
	Route of drug use	Lactobacillus	-0.140408	0.47607
	Route of drug use	Megamonas	0.260155	0.181222
	Route of drug use	Megasphaera	0.317204	0.100022
	Route of drug use	Paraprevotella	0.150181	0.445587
	Route of drug use	Romboutsia	0.118479	0.548193
	Route of drug use	Roseburia	0.00776892	0.968703
	Route of drug use	Ruminococcus2	-0.0220433	0.911349
	Route of drug use	Streptococcus	0.10982	0.578003
	Route of drug use	Terrisporobacter	-0.242601	0.213544
	Route of drug use	Turicibacter	0.239301	0.220032
	Route of drug use	Weissella	-0.112338	0.569261
Age, Education level, Income, Martital status, Employment, Spicy foods, Drink tea, Route of drug use, Age of onset, Heroin use duration, HAMD score, Withdrawal duration.	Average dose	Actinomyces	-0.0729683	0.712127
	Average dose	Anaerostipes	-0.00683476	0.972464
	Average dose	Blautia	0.143114	0.467524
	Average dose	Butyricicoccus	-0.27357	0.158943
	Average dose	Clostridium_XlVa	0.135899	0.490489
	Average dose	Clostridium_XlVb	-0.366227	0.0552719
	Average dose	Coprococcus	-0.0891159	0.652021
	Average dose	Dorea	-0.207561	0.289221
	Average dose	Escherichia	-0.225418	0.248773
	Average dose	Faecalibacterium	0.228486	0.242218
	Average dose	Flavonifractor	-0.211738	0.279406
	Average dose	Fusicatenibacter	0.0668253	0.735467
	Average dose	Intestinibacter	0.00256944	0.989647
	Average dose	Lactobacillus	0.0125203	0.949581
	Average dose	Megamonas	-0.31463	0.102958
	Average dose	Megasphaera	0.00682796	0.972492
	Average dose	Paraprevotella	0.175599	0.371433
	Average dose	Romboutsia	-0.0789994	0.689457
	Average dose	Roseburia	0.0659712	0.738731
	Average dose	Ruminococcus2	0.106004	0.591361
	Average dose	Streptococcus	-0.196106	0.317242
	Average dose	Terrisporobacter	0.115702	0.557675
	Average dose	Turicibacter	-0.002118	0.991466
	Average dose	Weissella	-0.0190086	0.923515
Age, Education level, Income, Martital status, Employment, Spicy foods, Drink tea, Route of drug use, Average dose, Heroin use duration, HAMD score, Withdrawal duration.	Age of onset	Actinomyces	-0.208135	0.28786
	Age of onset	Anaerostipes	-0.237241	0.224148
	Age of onset	Blautia	0.127379	0.518322
	Age of onset	Butyricicoccus	-0.142767	0.468616
	Age of onset	Clostridium_XlVa	0.300852	0.119787
	Age of onset	Clostridium_XlVb	0.352282	0.0659801
	Age of onset	Coprococcus	-0.0813451	0.680709
	Age of onset	Dorea	0.15124	0.442347
	Age of onset	Escherichia	0.21439	0.273288
	Age of onset	Faecalibacterium	0.00491258	0.980207
	Age of onset	Flavonifractor	-0.257052	0.186669
	Age of onset	Fusicatenibacter	-0.0428143	0.828737
	Age of onset	Intestinibacter	-0.131972	0.50322
	Age of onset	Lactobacillus	-0.0798387	0.686322
	Age of onset	Megamonas	-0.0104237	0.958016
	Age of onset	Megasphaera	0.189561	0.33398
	Age of onset	Paraprevotella	0.175469	0.371793
	Age of onset	Romboutsia	-0.0381153	0.847303
	Age of onset	Roseburia	-0.138663	0.481623
	Age of onset	Ruminococcus2	0.149319	0.448232
	Age of onset	Streptococcus	-0.227302	0.244734
	Age of onset	Terrisporobacter	-0.114878	0.560502
	Age of onset	Turicibacter	-0.19015	0.332452
	Age of onset	Weissella	-0.150653	0.444143
Age, Education level, Income, Martital status, Employment, Spicy foods, Drink tea, Route of drug use, Average dose, Age of onset, HAMD score, Withdrawal duration.	Heroin use duration	Actinomyces	-0.0351448	0.859081
	Heroin use duration	Anaerostipes	-0.152676	0.437975
	Heroin use duration	Blautia	0.267392	0.168946
	Heroin use duration	Butyricicoccus	-0.120547	0.541181
	Heroin use duration	Clostridium_XlVa	0.16615	0.398113
	Heroin use duration	Clostridium_XlVb	0.201916	0.302828
	Heroin use duration	Coprococcus	-0.423897	0.0245774
	Heroin use duration	Dorea	0.371965	0.0512831
	Heroin use duration	Escherichia	0.382145	0.0447678
	Heroin use duration	Faecalibacterium	-0.0990461	0.616059
	Heroin use duration	Flavonifractor	-0.221451	0.257417
	Heroin use duration	Fusicatenibacter	0.00766502	0.969121
	Heroin use duration	Intestinibacter	-0.242546	0.213651
	Heroin use duration	Lactobacillus	-0.0908175	0.645801
	Heroin use duration	Megamonas	-0.107182	0.587224
	Heroin use duration	Megasphaera	0.135835	0.490694
	Heroin use duration	Paraprevotella	0.0305436	0.877382
	Heroin use duration	Romboutsia	0.0507336	0.797656
	Heroin use duration	Roseburia	-0.291762	0.131947
	Heroin use duration	Ruminococcus2	0.284972	0.1416
	Heroin use duration	Streptococcus	-0.0978756	0.620255
	Heroin use duration	Terrisporobacter	-0.114274	0.562578
	Heroin use duration	Turicibacter	-0.0881725	0.655479
	Heroin use duration	Weissella	0.0306861	0.876815
Age, Education level, Income, Martital status, Employment, Spicy foods, Drink tea, Route of drug use, Average dose, Age of onset, Heroin use duration, Withdrawal duration.	HAMD score	Actinomyces	0.118334	0.548686
	HAMD score	Anaerostipes	-0.0310549	0.875345
	HAMD score	Blautia	0.159084	0.418754
	HAMD score	Butyricicoccus	0.307289	0.111689
	HAMD score	Clostridium_XlVa	-0.0676351	0.732376
	HAMD score	Clostridium_XlVb	-0.0296408	0.880981
	HAMD score	Coprococcus	0.19393	0.322749
	HAMD score	Dorea	0.0288277	0.884224
	HAMD score	Escherichia	-0.150158	0.445658
	HAMD score	Faecalibacterium	0.0162327	0.934659
	HAMD score	Flavonifractor	-0.161538	0.411519
	HAMD score	Fusicatenibacter	-0.327615	0.0887793
	HAMD score	Intestinibacter	0.134539	0.494879
	HAMD score	Lactobacillus	-0.00156218	0.993705
	HAMD score	Megamonas	0.0401149	0.839392
	HAMD score	Megasphaera	0.183117	0.350971
	HAMD score	Paraprevotella	0.202422	0.301592
	HAMD score	Romboutsia	0.172134	0.381092
	HAMD score	Roseburia	-0.0138693	0.944156
	HAMD score	Ruminococcus2	-0.101832	0.606121
	HAMD score	Streptococcus	-0.0840057	0.670835
	HAMD score	Terrisporobacter	-0.0601764	0.76099
	HAMD score	Turicibacter	0.527225	0.00394073
	HAMD score	Weissella	-0.145192	0.461014
Age, Education level, Income, Martital status, Employment, Spicy foods, Drink tea, Route of drug use, Average dose, Age of onset, Heroin use duration, HAMD score.	Withdrawal duration	Actinomyces	-0.112183	0.569796
	Withdrawal duration	Anaerostipes	0.0361625	0.855042
	Withdrawal duration	Blautia	-0.0767466	0.697895
	Withdrawal duration	Butyricicoccus	0.124666	0.527341
	Withdrawal duration	Clostridium_XlVa	0.272255	0.161036
	Withdrawal duration	Clostridium_XlVb	-0.190623	0.331229
	Withdrawal duration	Coprococcus	0.331875	0.0844666
	Withdrawal duration	Dorea	0.126477	0.521312
	Withdrawal duration	Escherichia	-0.286918	0.138783
	Withdrawal duration	Faecalibacterium	0.0536481	0.78629
	Withdrawal duration	Flavonifractor	0.00582169	0.976545
	Withdrawal duration	Fusicatenibacter	-0.0260289	0.8954
	Withdrawal duration	Intestinibacter	0.0716741	0.717024
	Withdrawal duration	Lactobacillus	-0.261702	0.178547
	Withdrawal duration	Megamonas	-0.260988	0.179778
	Withdrawal duration	Megasphaera	0.349909	0.067953
	Withdrawal duration	Paraprevotella	0.366343	0.0551888
	Withdrawal duration	Romboutsia	-0.501845	0.00650884
	Withdrawal duration	Roseburia	0.124032	0.529461
	Withdrawal duration	Ruminococcus2	0.075952	0.700881
	Withdrawal duration	Streptococcus	-0.0725727	0.713623
	Withdrawal duration	Terrisporobacter	-0.118788	0.547143
	Withdrawal duration	Turicibacter	-0.472173	0.0111819
	Withdrawal duration	Weissella	-0.139957	0.477503
Methadone group
Controlling variables	Heroin abuse characteristics	Genus	Spearman.r	p.value
Age, Education level, Income, Martital status, Employment, Spicy foods, Drink tea, Average dose, Age of onset, Heroin use duration, HAMD score, MTT duration.	Route of drug use	Actinomyces	0.356406	0.146577
	Route of drug use	Anaerostipes	0.143767	0.569265
	Route of drug use	Blautia	-0.193863	0.440826
	Route of drug use	Butyricicoccus	0.245201	0.326742
	Route of drug use	Clostridium_XlVa	-0.0687461	0.786355
	Route of drug use	Clostridium_XlVb	0.313667	0.204968
	Route of drug use	Coprococcus	-0.332389	0.177767
	Route of drug use	Dorea	-0.114238	0.65173
	Route of drug use	Escherichia	-0.24996	0.31714
	Route of drug use	Faecalibacterium	-0.0196677	0.938258
	Route of drug use	Flavonifractor	-0.12751	0.614115
	Route of drug use	Fusicatenibacter	-0.0976885	0.699773
	Route of drug use	Intestinibacter	0.00865308	0.972816
	Route of drug use	Lactobacillus	-0.11011	0.6636
	Route of drug use	Megamonas	0.0571347	0.821837
	Route of drug use	Megasphaera	0.0478126	0.850567
	Route of drug use	Paraprevotella	-0.409437	0.0915474
	Route of drug use	Romboutsia	0.356622	0.146315
	Route of drug use	Roseburia	-0.177695	0.48055
	Route of drug use	Ruminococcus2	0.117627	0.642046
	Route of drug use	Streptococcus	0.196169	0.435301
	Route of drug use	Terrisporobacter	0.137248	0.58708
	Route of drug use	Turicibacter	0.0401138	0.874431
	Route of drug use	Weissella	-0.00205435	0.993545
Age, Education level, Income, Martital status, Employment, Spicy foods, Drink tea, Route of drug use, Age of onset, Heroin use duration, HAMD score, MTT duration.	Average dose	Actinomyces	0.530635	0.023476
	Average dose	Anaerostipes	0.15538	0.538125
	Average dose	Blautia	0.0999899	0.693022
	Average dose	Butyricicoccus	0.296893	0.231544
	Average dose	Clostridium_XlVa	0.262312	0.293004
	Average dose	Clostridium_XlVb	0.066986	0.79171
	Average dose	Coprococcus	-0.152575	0.545575
	Average dose	Dorea	0.0969627	0.701906
	Average dose	Escherichia	0.119691	0.636173
	Average dose	Faecalibacterium	0.128907	0.610207
	Average dose	Flavonifractor	0.341314	0.165697
	Average dose	Fusicatenibacter	0.0170329	0.946517
	Average dose	Intestinibacter	0.293962	0.236403
	Average dose	Lactobacillus	0.0646853	0.798723
	Average dose	Megamonas	-0.166293	0.509583
	Average dose	Megasphaera	-0.14259	0.572465
	Average dose	Paraprevotella	-0.0216463	0.93206
	Average dose	Romboutsia	0.188119	0.454739
	Average dose	Roseburia	-0.0975386	0.700213
	Average dose	Ruminococcus2	0.003725	0.988296
	Average dose	Streptococcus	0.384446	0.115207
	Average dose	Terrisporobacter	0.384039	0.115625
	Average dose	Turicibacter	0.319473	0.196257
	Average dose	Weissella	-0.349675	0.154907
Age, Education level, Income, Martital status, Employment, Spicy foods, Drink tea, Route of drug use, Average dose, Heroin use duration, HAMD score, MTT duration.	Age of onset	Actinomyces	0.161238	0.522714
	Age of onset	Anaerostipes	-0.103118	0.683882
	Age of onset	Blautia	-0.347052	0.158239
	Age of onset	Butyricicoccus	-0.31936	0.196424
	Age of onset	Clostridium_XlVa	-0.0886338	0.726538
	Age of onset	Clostridium_XlVb	-0.514747	0.0288278
	Age of onset	Coprococcus	0.366064	0.135174
	Age of onset	Dorea	-0.111643	0.659185
	Age of onset	Escherichia	0.15825	0.530548
	Age of onset	Faecalibacterium	0.0599432	0.813222
	Age of onset	Flavonifractor	-0.106046	0.675364
	Age of onset	Fusicatenibacter	-0.244484	0.328205
	Age of onset	Intestinibacter	-0.183252	0.466701
	Age of onset	Lactobacillus	0.218179	0.384438
	Age of onset	Megamonas	-0.176018	0.484768
	Age of onset	Megasphaera	0.255922	0.305346
	Age of onset	Paraprevotella	0.172742	0.49306
	Age of onset	Romboutsia	0.109742	0.664664
	Age of onset	Roseburia	-0.070101	0.78224
	Age of onset	Ruminococcus2	-0.176182	0.484356
	Age of onset	Streptococcus	0.302797	0.221949
	Age of onset	Terrisporobacter	-0.263454	0.29083
	Age of onset	Turicibacter	0.211873	0.398663
	Age of onset	Weissella	-0.114947	0.649701
Age, Education level, Income, Martital status, Employment, Spicy foods, Drink tea, Route of drug use, Average dose, Age of onset, HAMD score, MTT duration.	Heroin use duration	Actinomyces	-0.111662	0.65913
	Heroin use duration	Anaerostipes	-0.116058	0.646523
	Heroin use duration	Blautia	-0.283999	0.253405
	Heroin use duration	Butyricicoccus	-0.212948	0.396219
	Heroin use duration	Clostridium_XlVa	0.0634638	0.802452
	Heroin use duration	Clostridium_XlVb	-0.482579	0.0425211
	Heroin use duration	Coprococcus	0.364824	0.136602
	Heroin use duration	Dorea	-0.0658938	0.795037
	Heroin use duration	Escherichia	0.176621	0.48325
	Heroin use duration	Faecalibacterium	0.0114255	0.964111
	Heroin use duration	Flavonifractor	-0.0156837	0.950749
	Heroin use duration	Fusicatenibacter	-0.194825	0.438518
	Heroin use duration	Intestinibacter	-0.178879	0.477583
	Heroin use duration	Lactobacillus	0.12826	0.612017
	Heroin use duration	Megamonas	-0.0442343	0.861644
	Heroin use duration	Megasphaera	0.220877	0.378438
	Heroin use duration	Paraprevotella	0.29747	0.230593
	Heroin use duration	Romboutsia	-0.123281	0.626008
	Heroin use duration	Roseburia	0.116336	0.64573
	Heroin use duration	Ruminococcus2	-0.085178	0.736835
	Heroin use duration	Streptococcus	0.243087	0.331063
	Heroin use duration	Terrisporobacter	-0.352167	0.151786
	Heroin use duration	Turicibacter	-0.0431092	0.865133
	Heroin use duration	Weissella	-0.244321	0.328537
Age, Education level, Income, Martital status, Employment, Spicy foods, Drink tea, Route of drug use, Average dose, Age of onset, Heroin use duration, MTT duration.	HAMD score	Actinomyces	0.639396	0.00427489
	HAMD score	Anaerostipes	0.204515	0.415616
	HAMD score	Blautia	-0.0249251	0.921796
	HAMD score	Butyricicoccus	0.280437	0.259665
	HAMD score	Clostridium_XlVa	0.373064	0.127305
	HAMD score	Clostridium_XlVb	-0.0802842	0.75149
	HAMD score	Coprococcus	0.0288921	0.909395
	HAMD score	Dorea	0.344722	0.161239
	HAMD score	Escherichia	0.228405	0.361977
	HAMD score	Faecalibacterium	0.02404	0.924566
	HAMD score	Flavonifractor	0.0582732	0.818342
	HAMD score	Fusicatenibacter	0.300249	0.226058
	HAMD score	Intestinibacter	0.222214	0.375486
	HAMD score	Lactobacillus	0.405552	0.0949715
	HAMD score	Megamonas	-0.17141	0.496453
	HAMD score	Megasphaera	0.139283	0.581495
	HAMD score	Paraprevotella	0.0365166	0.885618
	HAMD score	Romboutsia	0.161335	0.52246
	HAMD score	Roseburia	0.0180205	0.943421
	HAMD score	Ruminococcus2	0.0624495	0.805551
	HAMD score	Streptococcus	0.269075	0.280274
	HAMD score	Terrisporobacter	0.110708	0.661878
	HAMD score	Turicibacter	0.231451	0.355432
	HAMD score	Weissella	0.529635	0.0237881
Age, Education level, Income, Martital status, Employment, Spicy foods, Drink tea, Route of drug use, Average dose, Age of onset, Heroin use duration, HAMD score.	MTT duration	Actinomyces	-0.207571	0.408528
	MTT duration	Anaerostipes	0.00463634	0.985433
	MTT duration	Blautia	-0.39062	0.108997
	MTT duration	Butyricicoccus	0.00940505	0.970455
	MTT duration	Clostridium_XlVa	0.221844	0.3763
	MTT duration	Clostridium_XlVb	-0.241187	0.334975
	MTT duration	Coprococcus	-0.140544	0.578043
	MTT duration	Dorea	0.180124	0.474472
	MTT duration	Escherichia	0.142376	0.573049
	MTT duration	Faecalibacterium	-0.136363	0.589518
	MTT duration	Flavonifractor	-0.098581	0.697152
	MTT duration	Fusicatenibacter	0.0611716	0.80946
	MTT duration	Intestinibacter	-0.0278355	0.912696
	MTT duration	Lactobacillus	0.077293	0.760488
	MTT duration	Megamonas	0.317731	0.198846
	MTT duration	Megasphaera	0.141852	0.574474
	MTT duration	Paraprevotella	0.358019	0.144628
	MTT duration	Romboutsia	-0.00450744	0.985838
	MTT duration	Roseburia	-0.254846	0.307455
	MTT duration	Ruminococcus2	0.225268	0.368787
	MTT duration	Streptococcus	-0.030709	0.903722
	MTT duration	Terrisporobacter	-0.383107	0.116586
	MTT duration	Turicibacter	-0.438457	0.0687425
	MTT duration	Weissella	-0.65429	0.00321974

## Sheet: Table S8
Table S8. The results of ROC curve analysis
Group	Geuns	AUC	95% CI	p value	Best cut-off values	Sensitivity	Specificity
Addiction	Actinomyces	0.9188	0.8217 to 1.000	<0.0001	> 0.02309	0.9375	0.85
	Clostridium_XlVb	0.5375	0.3447 to 0.7303	0.7024	> 0.02005	0.625	0.6
	Flavonifractor	0.6	0.4112 to 0.7888	0.3083	< 0.03725	0.75	0.5
Withdrawal	Turicibacter	0.7857	0.5971 to 0.9743	0.0046	> 1.063	0.75	0.8214
Methadone	Actinomyces	0.936	0.8261 to 1.000	0.0024	> 0.01221	0.8	0.96
	Weissella	0.904	0.7542 to 1.000	0.005	> 0.01341	0.8	0.92
